# Supplementary material for: Visible-light-induced indole synthesis via intramolecular C–N bond formation: desulfonylative C(sp2)–H functionalization
Source: Chem Sci. 2022 Sep 16;13(39):11623–32. doi: 10.1039/d2sc02822k (PMC9555724; doi:10.1039/d2sc02822k)
Supplement: SC-013-D2SC02822K-s002 [file SC-013-D2SC02822K-s002.cif]

# Electronic Supplementary Material (ESI) for Chemical Science.
# This journal is © The Royal Society of Chemistry 2022

####################################################################### 
# 
# This file contains crystal structure data downloaded from the 
# Cambridge Structural Database (CSD) hosted by the Cambridge 
# Crystallographic Data Centre (CCDC).
# 
# Full information about CCDC data access policies and citation 
# guidelines are available at http://www.ccdc.cam.ac.uk/access/V1 
# 
# Audit and citation data items may have been added by the CCDC. 
# Please retain this information to preserve the provenance of 
# this file and to allow appropriate attribution of the data. 
# 
#######################################################################

data_mo_d8v21698_0m
_database_code_depnum_ccdc_archive 'CCDC 2108706'
loop_
_audit_author_name
_audit_author_address
'Min Shi'
;Shanghai Institute of Organic Chemistry
China
;
_audit_update_record             
;
2021-09-09 deposited with the CCDC.	2022-09-16 downloaded from the CCDC.
;

_audit_creation_method           SHELXL-2013
_chemical_name_systematic        
; 
 ? 
;
_chemical_name_common            ?
_chemical_melting_point          ?
_chemical_formula_moiety         ?
_chemical_formula_sum            'C21 H16 Cl N'
_chemical_formula_weight         317.80

loop_
_atom_type_symbol
_atom_type_description
_atom_type_scat_dispersion_real
_atom_type_scat_dispersion_imag
_atom_type_scat_source
C C 0.0033 0.0016 'International Tables Vol C Tables 4.2.6.8 and 6.1.1.4'
H H 0.0000 0.0000 'International Tables Vol C Tables 4.2.6.8 and 6.1.1.4'
Cl Cl 0.1484 0.1585 'International Tables Vol C Tables 4.2.6.8 and 6.1.1.4'
N N 0.0061 0.0033 'International Tables Vol C Tables 4.2.6.8 and 6.1.1.4'

_space_group_crystal_system      monoclinic
_space_group_IT_number           14
_space_group_name_H-M_alt        'P 21/n'
_space_group_name_Hall           '-P 2yn'

_shelx_space_group_comment       
; 
The symmetry employed for this shelxl refinement is uniquely defined 
by the following loop, which should always be used as a source of 
symmetry information in preference to the above space-group names. 
They are only intended as comments. 
;

loop_
_space_group_symop_operation_xyz
'x, y, z'
'-x+1/2, y+1/2, -z+1/2'
'-x, -y, -z'
'x-1/2, -y-1/2, z-1/2'

_cell_length_a                   10.7317(3)
_cell_length_b                   5.5110(2)
_cell_length_c                   27.4878(9)
_cell_angle_alpha                90
_cell_angle_beta                 99.3610(10)
_cell_angle_gamma                90
_cell_volume                     1604.05(9)
_cell_formula_units_Z            4
_cell_measurement_temperature    213(2)
_cell_measurement_reflns_used    6433
_cell_measurement_theta_min      4.351
_cell_measurement_theta_max      54.744

_exptl_crystal_description       prismatic
_exptl_crystal_colour            colorless
_exptl_crystal_density_meas      ?
_exptl_crystal_density_method    ?
_exptl_crystal_density_diffrn    1.316
_exptl_crystal_F_000             664
_exptl_transmission_factor_min   ?
_exptl_transmission_factor_max   ?
_exptl_crystal_size_max          0.200
_exptl_crystal_size_mid          0.150
_exptl_crystal_size_min          0.110
_exptl_absorpt_coefficient_mu    0.237
_shelx_estimated_absorpt_T_min   0.954
_shelx_estimated_absorpt_T_max   0.974
_exptl_absorpt_correction_type   multi-scan
_exptl_absorpt_correction_T_min  0.4269
_exptl_absorpt_correction_T_max  0.7456
_exptl_absorpt_process_details   sadabs

_exptl_special_details           
; 
 ? 
;

_diffrn_ambient_temperature      213(2)
_diffrn_radiation_wavelength     0.71073
_diffrn_radiation_type           MoK\a
_diffrn_source                   ?
_diffrn_measurement_device_type  'Bruker APEX-II CCD'
_diffrn_measurement_method       '\f and \w scans'
_diffrn_detector_area_resol_mean ?
_diffrn_reflns_number            14209
_diffrn_reflns_av_unetI/netI     0.0584
_diffrn_reflns_av_R_equivalents  0.0773
_diffrn_reflns_limit_h_min       -13
_diffrn_reflns_limit_h_max       13
_diffrn_reflns_limit_k_min       -6
_diffrn_reflns_limit_k_max       6
_diffrn_reflns_limit_l_min       -33
_diffrn_reflns_limit_l_max       33
_diffrn_reflns_theta_min         3.004
_diffrn_reflns_theta_max         25.998
_diffrn_reflns_theta_full        25.242
_diffrn_measured_fraction_theta_max 0.994
_diffrn_measured_fraction_theta_full 0.994
_diffrn_reflns_Laue_measured_fraction_max 0.994
_diffrn_reflns_Laue_measured_fraction_full 0.994
_diffrn_reflns_point_group_measured_fraction_max 0.994
_diffrn_reflns_point_group_measured_fraction_full 0.994
_reflns_number_total             3128
_reflns_number_gt                2554
_reflns_threshold_expression     'I > 2\s(I)'
_reflns_Friedel_coverage         0.000
_reflns_Friedel_fraction_max     .
_reflns_Friedel_fraction_full    .

_reflns_special_details          
; 
 Reflections were merged by SHELXL according to the crystal 
 class for the calculation of statistics and refinement. 
  
 _reflns_Friedel_fraction is defined as the number of unique 
 Friedel pairs measured divided by the number that would be 
 possible theoretically, ignoring centric projections and 
 systematic absences. 
;

_computing_data_collection       'Bruker APEX2'
_computing_cell_refinement       'Bruker SAINT'
_computing_data_reduction        'Bruker SAINT'
_computing_structure_solution    'SHELXS-97 (Sheldrick 2008)'
_computing_structure_refinement  'SHELXL-2013 (Sheldrick, 2013)'
_computing_molecular_graphics    'Bruker SHELXTL'
_computing_publication_material  'Bruker SHELXTL'

_refine_special_details          
; 
 ? 
;
_refine_ls_structure_factor_coef Fsqd
_refine_ls_matrix_type           full
_refine_ls_weighting_scheme      calc
_refine_ls_weighting_details     
'w=1/[\s^2^(Fo^2^)+(0.1133P)^2^+0.4426P] where P=(Fo^2^+2Fc^2^)/3'
_atom_sites_solution_primary     ?
_atom_sites_solution_secondary   ?
_atom_sites_solution_hydrogens   geom
_refine_ls_hydrogen_treatment    constr
_refine_ls_extinction_method     SHELXL
_refine_ls_extinction_coef       0.027(9)
_refine_ls_extinction_expression Fc^*^=kFc[1+0.001xFc^2^\l^3^/sin(2\q)]^-1/4^
_refine_ls_number_reflns         3128
_refine_ls_number_parameters     209
_refine_ls_number_restraints     0
_refine_ls_R_factor_all          0.0730
_refine_ls_R_factor_gt           0.0630
_refine_ls_wR_factor_ref         0.1848
_refine_ls_wR_factor_gt          0.1706
_refine_ls_goodness_of_fit_ref   1.031
_refine_ls_restrained_S_all      1.031
_refine_ls_shift/su_max          0.000
_refine_ls_shift/su_mean         0.000

loop_
_atom_site_label
_atom_site_type_symbol
_atom_site_fract_x
_atom_site_fract_y
_atom_site_fract_z
_atom_site_U_iso_or_equiv
_atom_site_adp_type
_atom_site_occupancy
_atom_site_site_symmetry_order
_atom_site_calc_flag
_atom_site_refinement_flags_posn
_atom_site_refinement_flags_adp
_atom_site_refinement_flags_occupancy
_atom_site_disorder_assembly
_atom_site_disorder_group
Cl1 Cl 0.60792(6) 0.29603(14) 0.20397(2) 0.0608(3) Uani 1 1 d . . . . .
N1 N 0.26337(16) 0.8536(3) 0.42182(6) 0.0380(4) Uani 1 1 d . . . . .
C1 C 0.17055(19) 0.6800(4) 0.41307(8) 0.0355(5) Uani 1 1 d . . . . .
C2 C 0.0671(2) 0.6446(4) 0.43730(9) 0.0433(5) Uani 1 1 d . . . . .
H2 H 0.0531 0.7455 0.4634 0.052 Uiso 1 1 calc R U . . .
C3 C -0.0135(2) 0.4560(4) 0.42134(9) 0.0468(6) Uani 1 1 d . . . . .
H3 H -0.0839 0.4272 0.4369 0.056 Uiso 1 1 calc R U . . .
C4 C 0.0076(2) 0.3069(4) 0.38245(9) 0.0458(6) Uani 1 1 d . . . . .
H4 H -0.0491 0.1797 0.3723 0.055 Uiso 1 1 calc R U . . .
C5 C 0.11019(19) 0.3423(4) 0.35842(8) 0.0401(5) Uani 1 1 d . . . . .
H5 H 0.1229 0.2400 0.3323 0.048 Uiso 1 1 calc R U . . .
C6 C 0.19473(17) 0.5321(4) 0.37340(7) 0.0344(5) Uani 1 1 d . . . . .
C7 C 0.30787(17) 0.6285(4) 0.35822(7) 0.0342(5) Uani 1 1 d . . . . .
C8 C 0.34457(19) 0.8202(4) 0.38877(8) 0.0376(5) Uani 1 1 d . . . . .
H8 H 0.4162 0.9164 0.3873 0.045 Uiso 1 1 calc R U . . .
C9 C 0.37674(17) 0.5451(4) 0.31906(7) 0.0345(5) Uani 1 1 d . . . . .
C10 C 0.3493(2) 0.3321(4) 0.29283(8) 0.0439(6) Uani 1 1 d . . . . .
H10 H 0.2820 0.2353 0.2995 0.053 Uiso 1 1 calc R U . . .
C11 C 0.4182(2) 0.2573(4) 0.25703(9) 0.0460(6) Uani 1 1 d . . . . .
H11 H 0.3968 0.1128 0.2395 0.055 Uiso 1 1 calc R U . . .
C12 C 0.51792(19) 0.3958(4) 0.24732(8) 0.0415(5) Uani 1 1 d . . . . .
C13 C 0.5469(2) 0.6109(5) 0.27162(9) 0.0504(6) Uani 1 1 d . . . . .
H13 H 0.6138 0.7072 0.2644 0.060 Uiso 1 1 calc R U . . .
C14 C 0.4763(2) 0.6844(4) 0.30689(9) 0.0464(6) Uani 1 1 d . . . . .
H14 H 0.4959 0.8328 0.3232 0.056 Uiso 1 1 calc R U . . .
C15 C 0.2733(2) 1.0431(4) 0.45897(8) 0.0428(5) Uani 1 1 d . . . . .
H15A H 0.1939 1.1342 0.4547 0.051 Uiso 1 1 calc R U . . .
H15B H 0.3404 1.1558 0.4536 0.051 Uiso 1 1 calc R U . . .
C16 C 0.30128(17) 0.9499(4) 0.51128(8) 0.0361(5) Uani 1 1 d . . . . .
C17 C 0.3713(2) 0.7422(4) 0.52393(9) 0.0463(6) Uani 1 1 d . . . . .
H17 H 0.4022 0.6524 0.4994 0.056 Uiso 1 1 calc R U . . .
C18 C 0.3964(3) 0.6652(5) 0.57255(10) 0.0565(7) Uani 1 1 d . . . . .
H18 H 0.4435 0.5230 0.5808 0.068 Uiso 1 1 calc R U . . .
C19 C 0.3524(3) 0.7971(5) 0.60891(10) 0.0574(7) Uani 1 1 d . . . . .
H19 H 0.3695 0.7451 0.6419 0.069 Uiso 1 1 calc R U . . .
C20 C 0.2838(2) 1.0038(5) 0.59671(9) 0.0556(7) Uani 1 1 d . . . . .
H20 H 0.2543 1.0944 0.6215 0.067 Uiso 1 1 calc R U . . .
C21 C 0.2576(2) 1.0804(4) 0.54824(8) 0.0451(6) Uani 1 1 d . . . . .
H21 H 0.2097 1.2220 0.5403 0.054 Uiso 1 1 calc R U . . .

loop_
_atom_site_aniso_label
_atom_site_aniso_U_11
_atom_site_aniso_U_22
_atom_site_aniso_U_33
_atom_site_aniso_U_23
_atom_site_aniso_U_13
_atom_site_aniso_U_12
Cl1 0.0530(4) 0.0795(6) 0.0561(5) -0.0069(3) 0.0274(3) 0.0030(3)
N1 0.0393(9) 0.0367(10) 0.0390(9) -0.0034(7) 0.0096(7) -0.0019(7)
C1 0.0321(10) 0.0365(11) 0.0383(11) 0.0032(8) 0.0068(8) 0.0019(8)
C2 0.0388(11) 0.0480(13) 0.0454(12) 0.0007(10) 0.0142(9) 0.0046(9)
C3 0.0353(11) 0.0516(14) 0.0568(13) 0.0031(11) 0.0169(10) -0.0011(9)
C4 0.0346(11) 0.0503(14) 0.0531(14) -0.0006(10) 0.0091(10) -0.0078(9)
C5 0.0353(11) 0.0445(12) 0.0412(11) -0.0014(9) 0.0080(9) -0.0046(8)
C6 0.0309(10) 0.0378(11) 0.0339(10) 0.0031(8) 0.0036(8) 0.0005(8)
C7 0.0288(9) 0.0385(11) 0.0353(10) 0.0036(8) 0.0047(8) -0.0019(8)
C8 0.0322(10) 0.0408(12) 0.0408(11) 0.0006(8) 0.0087(8) -0.0030(8)
C9 0.0295(9) 0.0398(11) 0.0340(10) 0.0019(8) 0.0046(8) -0.0010(8)
C10 0.0374(11) 0.0477(13) 0.0488(13) -0.0050(10) 0.0140(9) -0.0084(9)
C11 0.0438(12) 0.0501(13) 0.0454(13) -0.0095(10) 0.0107(10) -0.0043(10)
C12 0.0327(11) 0.0547(14) 0.0380(11) 0.0027(9) 0.0086(8) 0.0043(9)
C13 0.0419(12) 0.0608(15) 0.0516(13) -0.0015(11) 0.0172(10) -0.0109(11)
C14 0.0449(12) 0.0482(13) 0.0491(13) -0.0069(10) 0.0165(10) -0.0125(10)
C15 0.0498(12) 0.0338(11) 0.0453(12) -0.0041(9) 0.0098(10) 0.0016(9)
C16 0.0305(10) 0.0337(11) 0.0446(11) -0.0066(9) 0.0071(8) -0.0040(8)
C17 0.0431(12) 0.0428(13) 0.0513(13) -0.0058(10) 0.0028(10) 0.0073(9)
C18 0.0516(14) 0.0493(14) 0.0627(16) 0.0066(12) -0.0087(12) -0.0028(11)
C19 0.0548(15) 0.0698(18) 0.0448(13) 0.0059(12) -0.0005(11) -0.0238(13)
C20 0.0467(13) 0.0740(18) 0.0497(14) -0.0138(12) 0.0187(11) -0.0133(12)
C21 0.0390(11) 0.0467(13) 0.0517(13) -0.0091(10) 0.0135(10) -0.0020(9)

_geom_special_details            
; 
 All esds (except the esd in the dihedral angle between two l.s. planes) 
 are estimated using the full covariance matrix.  The cell esds are taken 
 into account individually in the estimation of esds in distances, angles 
 and torsion angles; correlations between esds in cell parameters are only 
 used when they are defined by crystal symmetry.  An approximate (isotropic) 
 treatment of cell esds is used for estimating esds involving l.s. planes. 
;

loop_
_geom_bond_atom_site_label_1
_geom_bond_atom_site_label_2
_geom_bond_distance
_geom_bond_site_symmetry_2
_geom_bond_publ_flag
Cl1 C12 1.740(2) . ?
N1 C8 1.370(3) . ?
N1 C1 1.374(3) . ?
N1 C15 1.452(3) . ?
C1 C2 1.399(3) . ?
C1 C6 1.419(3) . ?
C2 C3 1.377(3) . ?
C2 H2 0.9400 . ?
C3 C4 1.396(3) . ?
C3 H3 0.9400 . ?
C4 C5 1.387(3) . ?
C4 H4 0.9400 . ?
C5 C6 1.402(3) . ?
C5 H5 0.9400 . ?
C6 C7 1.447(3) . ?
C7 C8 1.367(3) . ?
C7 C9 1.475(3) . ?
C8 H8 0.9400 . ?
C9 C10 1.384(3) . ?
C9 C14 1.400(3) . ?
C10 C11 1.386(3) . ?
C10 H10 0.9400 . ?
C11 C12 1.376(3) . ?
C11 H11 0.9400 . ?
C12 C13 1.371(3) . ?
C13 C14 1.384(3) . ?
C13 H13 0.9400 . ?
C14 H14 0.9400 . ?
C15 C16 1.510(3) . ?
C15 H15A 0.9800 . ?
C15 H15B 0.9800 . ?
C16 C17 1.383(3) . ?
C16 C21 1.387(3) . ?
C17 C18 1.386(4) . ?
C17 H17 0.9400 . ?
C18 C19 1.380(4) . ?
C18 H18 0.9400 . ?
C19 C20 1.368(4) . ?
C19 H19 0.9400 . ?
C20 C21 1.382(3) . ?
C20 H20 0.9400 . ?
C21 H21 0.9400 . ?

loop_
_geom_angle_atom_site_label_1
_geom_angle_atom_site_label_2
_geom_angle_atom_site_label_3
_geom_angle
_geom_angle_site_symmetry_1
_geom_angle_site_symmetry_3
_geom_angle_publ_flag
C8 N1 C1 108.14(17) . . ?
C8 N1 C15 125.54(18) . . ?
C1 N1 C15 126.31(18) . . ?
N1 C1 C2 128.5(2) . . ?
N1 C1 C6 108.46(18) . . ?
C2 C1 C6 122.99(19) . . ?
C3 C2 C1 117.4(2) . . ?
C3 C2 H2 121.3 . . ?
C1 C2 H2 121.3 . . ?
C2 C3 C4 121.1(2) . . ?
C2 C3 H3 119.5 . . ?
C4 C3 H3 119.5 . . ?
C5 C4 C3 121.5(2) . . ?
C5 C4 H4 119.3 . . ?
C3 C4 H4 119.3 . . ?
C4 C5 C6 119.4(2) . . ?
C4 C5 H5 120.3 . . ?
C6 C5 H5 120.3 . . ?
C5 C6 C1 117.64(18) . . ?
C5 C6 C7 136.23(19) . . ?
C1 C6 C7 106.13(17) . . ?
C8 C7 C6 106.13(18) . . ?
C8 C7 C9 124.10(18) . . ?
C6 C7 C9 129.76(18) . . ?
C7 C8 N1 111.14(18) . . ?
C7 C8 H8 124.4 . . ?
N1 C8 H8 124.4 . . ?
C10 C9 C14 116.5(2) . . ?
C10 C9 C7 123.71(18) . . ?
C14 C9 C7 119.74(19) . . ?
C9 C10 C11 122.0(2) . . ?
C9 C10 H10 119.0 . . ?
C11 C10 H10 119.0 . . ?
C12 C11 C10 119.6(2) . . ?
C12 C11 H11 120.2 . . ?
C10 C11 H11 120.2 . . ?
C13 C12 C11 120.5(2) . . ?
C13 C12 Cl1 119.97(17) . . ?
C11 C12 Cl1 119.58(18) . . ?
C12 C13 C14 119.2(2) . . ?
C12 C13 H13 120.4 . . ?
C14 C13 H13 120.4 . . ?
C13 C14 C9 122.2(2) . . ?
C13 C14 H14 118.9 . . ?
C9 C14 H14 118.9 . . ?
N1 C15 C16 113.92(17) . . ?
N1 C15 H15A 108.8 . . ?
C16 C15 H15A 108.8 . . ?
N1 C15 H15B 108.8 . . ?
C16 C15 H15B 108.8 . . ?
H15A C15 H15B 107.7 . . ?
C17 C16 C21 118.7(2) . . ?
C17 C16 C15 122.46(19) . . ?
C21 C16 C15 118.84(19) . . ?
C16 C17 C18 120.5(2) . . ?
C16 C17 H17 119.7 . . ?
C18 C17 H17 119.7 . . ?
C19 C18 C17 120.1(2) . . ?
C19 C18 H18 119.9 . . ?
C17 C18 H18 119.9 . . ?
C20 C19 C18 119.7(2) . . ?
C20 C19 H19 120.2 . . ?
C18 C19 H19 120.2 . . ?
C19 C20 C21 120.5(2) . . ?
C19 C20 H20 119.7 . . ?
C21 C20 H20 119.7 . . ?
C20 C21 C16 120.5(2) . . ?
C20 C21 H21 119.8 . . ?
C16 C21 H21 119.8 . . ?

loop_
_geom_torsion_atom_site_label_1
_geom_torsion_atom_site_label_2
_geom_torsion_atom_site_label_3
_geom_torsion_atom_site_label_4
_geom_torsion
_geom_torsion_site_symmetry_1
_geom_torsion_site_symmetry_2
_geom_torsion_site_symmetry_3
_geom_torsion_site_symmetry_4
_geom_torsion_publ_flag
C8 N1 C1 C2 -179.4(2) . . . . ?
C15 N1 C1 C2 -0.4(3) . . . . ?
C8 N1 C1 C6 0.3(2) . . . . ?
C15 N1 C1 C6 179.31(18) . . . . ?
N1 C1 C2 C3 179.8(2) . . . . ?
C6 C1 C2 C3 0.2(3) . . . . ?
C1 C2 C3 C4 -0.1(3) . . . . ?
C2 C3 C4 C5 0.1(4) . . . . ?
C3 C4 C5 C6 -0.1(3) . . . . ?
C4 C5 C6 C1 0.1(3) . . . . ?
C4 C5 C6 C7 -179.0(2) . . . . ?
N1 C1 C6 C5 -179.91(17) . . . . ?
C2 C1 C6 C5 -0.2(3) . . . . ?
N1 C1 C6 C7 -0.5(2) . . . . ?
C2 C1 C6 C7 179.22(19) . . . . ?
C5 C6 C7 C8 179.8(2) . . . . ?
C1 C6 C7 C8 0.5(2) . . . . ?
C5 C6 C7 C9 -1.4(4) . . . . ?
C1 C6 C7 C9 179.39(19) . . . . ?
C6 C7 C8 N1 -0.4(2) . . . . ?
C9 C7 C8 N1 -179.30(17) . . . . ?
C1 N1 C8 C7 0.0(2) . . . . ?
C15 N1 C8 C7 -178.97(18) . . . . ?
C8 C7 C9 C10 170.80(19) . . . . ?
C6 C7 C9 C10 -7.9(3) . . . . ?
C8 C7 C9 C14 -9.0(3) . . . . ?
C6 C7 C9 C14 172.3(2) . . . . ?
C14 C9 C10 C11 1.3(3) . . . . ?
C7 C9 C10 C11 -178.5(2) . . . . ?
C9 C10 C11 C12 0.8(4) . . . . ?
C10 C11 C12 C13 -2.2(4) . . . . ?
C10 C11 C12 Cl1 177.64(18) . . . . ?
C11 C12 C13 C14 1.5(4) . . . . ?
Cl1 C12 C13 C14 -178.36(18) . . . . ?
C12 C13 C14 C9 0.7(4) . . . . ?
C10 C9 C14 C13 -2.0(3) . . . . ?
C7 C9 C14 C13 177.8(2) . . . . ?
C8 N1 C15 C16 -113.8(2) . . . . ?
C1 N1 C15 C16 67.3(3) . . . . ?
N1 C15 C16 C17 31.0(3) . . . . ?
N1 C15 C16 C21 -150.55(19) . . . . ?
C21 C16 C17 C18 0.5(3) . . . . ?
C15 C16 C17 C18 179.0(2) . . . . ?
C16 C17 C18 C19 -0.6(4) . . . . ?
C17 C18 C19 C20 0.1(4) . . . . ?
C18 C19 C20 C21 0.5(4) . . . . ?
C19 C20 C21 C16 -0.5(3) . . . . ?
C17 C16 C21 C20 0.0(3) . . . . ?
C15 C16 C21 C20 -178.5(2) . . . . ?

_refine_diff_density_max         0.503
_refine_diff_density_min         -0.433
_refine_diff_density_rms         0.068

_shelxl_version_number           2013-4

_shelx_res_file                  
; 
TITL mo_d8v21698_0m_a.res in P2(1)/n 
CELL 0.71073 10.7317 5.511 27.4878 90 99.361 90 
ZERR 4 0.0003 0.0002 0.0009 0 0.001 0 
LATT 1 
SYMM 0.5-X,0.5+Y,0.5-Z 
SFAC C  H  Cl N 
UNIT 84 64 4 4 
OMIT -1 0 1 
OMIT 0 0 2 
OMIT  -3.00  52.00 
L.S. 8 
ACTA 
BOND $H 
FMAP 2 
PLAN 20 
LIST 4 
conf 
htab 
mpla n1 c1 > c8 
mpla c9 > c14 
mpla c16 > c21 
wpdb -1 
size 0.20 0.15 0.11 
TEMP -60 
WGHT    0.113300    0.442600 
EXTI    0.026896 
FVAR       0.98980 
CL1   3    0.607923    0.296035    0.203972    11.00000    0.05305    0.07950 = 
         0.05614   -0.00689    0.02744    0.00302 
N1    4    0.263373    0.853641    0.421822    11.00000    0.03926    0.03674 = 
         0.03898   -0.00338    0.00961   -0.00189 
C1    1    0.170549    0.680023    0.413066    11.00000    0.03213    0.03653 = 
         0.03832    0.00321    0.00685    0.00188 
C2    1    0.067058    0.644582    0.437298    11.00000    0.03883    0.04798 = 
         0.04543    0.00073    0.01419    0.00457 
AFIX  43 
H2    2    0.053052    0.745494    0.463445    11.00000   -1.20000 
AFIX   0 
C3    1   -0.013540    0.455987    0.421341    11.00000    0.03529    0.05158 = 
         0.05681    0.00310    0.01689   -0.00113 
AFIX  43 
H3    2   -0.083912    0.427211    0.436904    11.00000   -1.20000 
AFIX   0 
C4    1    0.007557    0.306912    0.382446    11.00000    0.03461    0.05033 = 
         0.05310   -0.00058    0.00913   -0.00783 
AFIX  43 
H4    2   -0.049057    0.179650    0.372306    11.00000   -1.20000 
AFIX   0 
C5    1    0.110189    0.342324    0.358416    11.00000    0.03534    0.04446 = 
         0.04118   -0.00143    0.00799   -0.00460 
AFIX  43 
H5    2    0.122941    0.239952    0.332317    11.00000   -1.20000 
AFIX   0 
C6    1    0.194729    0.532143    0.373397    11.00000    0.03094    0.03780 = 
         0.03395    0.00306    0.00361    0.00055 
C7    1    0.307865    0.628453    0.358224    11.00000    0.02884    0.03846 = 
         0.03528    0.00363    0.00473   -0.00188 
C8    1    0.344567    0.820168    0.388773    11.00000    0.03217    0.04076 = 
         0.04075    0.00057    0.00874   -0.00298 
AFIX  43 
H8    2    0.416162    0.916427    0.387291    11.00000   -1.20000 
AFIX   0 
C9    1    0.376744    0.545067    0.319062    11.00000    0.02952    0.03980 = 
         0.03400    0.00190    0.00460   -0.00101 
C10   1    0.349297    0.332081    0.292833    11.00000    0.03738    0.04767 = 
         0.04884   -0.00498    0.01397   -0.00836 
AFIX  43 
H10   2    0.281957    0.235256    0.299497    11.00000   -1.20000 
AFIX   0 
C11   1    0.418161    0.257295    0.257026    11.00000    0.04380    0.05010 = 
         0.04536   -0.00954    0.01068   -0.00428 
AFIX  43 
H11   2    0.396820    0.112770    0.239476    11.00000   -1.20000 
AFIX   0 
C12   1    0.517922    0.395779    0.247316    11.00000    0.03266    0.05473 = 
         0.03802    0.00271    0.00855    0.00430 
C13   1    0.546878    0.610851    0.271620    11.00000    0.04188    0.06085 = 
         0.05156   -0.00148    0.01724   -0.01094 
AFIX  43 
H13   2    0.613832    0.707177    0.264416    11.00000   -1.20000 
AFIX   0 
C14   1    0.476334    0.684439    0.306891    11.00000    0.04490    0.04823 = 
         0.04912   -0.00686    0.01650   -0.01248 
AFIX  43 
H14   2    0.495935    0.832847    0.323206    11.00000   -1.20000 
AFIX   0 
C15   1    0.273308    1.043085    0.458968    11.00000    0.04979    0.03379 = 
         0.04535   -0.00413    0.00976    0.00156 
AFIX  23 
H15A  2    0.193855    1.134192    0.454727    11.00000   -1.20000 
H15B  2    0.340374    1.155836    0.453602    11.00000   -1.20000 
AFIX   0 
C16   1    0.301277    0.949900    0.511278    11.00000    0.03046    0.03375 = 
         0.04456   -0.00656    0.00708   -0.00396 
C17   1    0.371336    0.742170    0.523929    11.00000    0.04313    0.04284 = 
         0.05128   -0.00575    0.00283    0.00726 
AFIX  43 
H17   2    0.402215    0.652384    0.499359    11.00000   -1.20000 
AFIX   0 
C18   1    0.396406    0.665241    0.572554    11.00000    0.05160    0.04930 = 
         0.06271    0.00656   -0.00871   -0.00276 
AFIX  43 
H18   2    0.443476    0.522991    0.580766    11.00000   -1.20000 
AFIX   0 
C19   1    0.352406    0.797059    0.608912    11.00000    0.05477    0.06983 = 
         0.04475    0.00586   -0.00052   -0.02380 
AFIX  43 
H19   2    0.369462    0.745132    0.641900    11.00000   -1.20000 
AFIX   0 
C20   1    0.283814    1.003767    0.596706    11.00000    0.04672    0.07403 = 
         0.04970   -0.01383    0.01865   -0.01335 
AFIX  43 
H20   2    0.254302    1.094390    0.621479    11.00000   -1.20000 
AFIX   0 
C21   1    0.257563    1.080423    0.548243    11.00000    0.03896    0.04669 = 
         0.05170   -0.00909    0.01346   -0.00199 
AFIX  43 
H21   2    0.209747    1.222008    0.540269    11.00000   -1.20000 
AFIX   0 
HKLF 4 
  
REM  mo_d8v21698_0m_a.res in P2(1)/n 
REM R1 =  0.0630 for    2554 Fo > 4sig(Fo)  and  0.0730 for all    3128 data 
REM    209 parameters refined using      0 restraints 
  
END 
  
WGHT      0.1122      0.4499 
  
REM No hydrogen bonds found for HTAB generation 
  
REM Highest difference peak  0.503,  deepest hole -0.433,  1-sigma level  0.068 
Q1    1   0.6442  0.4390  0.2237  11.00000  0.05    0.50 
Q2    1   0.6498  0.1865  0.2293  11.00000  0.05    0.44 
Q3    1   0.5639  0.4195  0.1709  11.00000  0.05    0.36 
Q4    1   0.5553  0.1981  0.1701  11.00000  0.05    0.33 
Q5    1   0.5754  0.1194  0.1858  11.00000  0.05    0.29 
Q6    1   0.3528  0.6716  0.3866  11.00000  0.05    0.27 
Q7    1   0.3908  0.4022  0.3225  11.00000  0.05    0.26 
Q8    1   0.0010  0.6253  0.4183  11.00000  0.05    0.26 
Q9    1   0.1772  0.3885  0.3741  11.00000  0.05    0.24 
Q10   1   0.3026  0.8018  0.5076  11.00000  0.05    0.24 
Q11   1   0.5542  0.4422  0.2704  11.00000  0.05    0.24 
Q12   1   0.4255  0.0731  0.2559  11.00000  0.05    0.23 
Q13   1   0.3001  0.7757  0.3543  11.00000  0.05    0.23 
Q14   1   0.5784  0.5015  0.2951  11.00000  0.05    0.23 
Q15   1   0.2848  0.8304  0.5882  11.00000  0.05    0.22 
Q16   1   0.4930  0.5431  0.2360  11.00000  0.05    0.22 
Q17   1   0.3408  0.4923  0.2905  11.00000  0.05    0.22 
Q18   1   0.2308  0.9649  0.4045  11.00000  0.05    0.21 
Q19   1   0.1772  0.5793  0.3912  11.00000  0.05    0.21 
Q20   1   0.2969  0.9661  0.4899  11.00000  0.05    0.21 
;
_shelx_res_checksum              33425

_shelx_hkl_file                  
; 
   1   0   0   -0.10    0.10 
  -1   0   0   -0.10    0.10 
   2   0   0  207.38   20.60 
  -2   0   0  231.38   20.20 
  -2   0   0  215.08   20.40 
  -3   0   0    1.50    1.00 
   3   0   0    0.90    1.10 
   3   0   0    4.30    1.50 
  -3   0   0    0.70    0.90 
  -4   0   0  691.13   69.49 
  -4   0   0  893.91   70.59 
   4   0   0  730.53   71.09 
  -5   0   0    0.10    0.90 
   5   0   0   -0.80    1.10 
  -5   0   0    0.80    1.10 
   5   0   0   -1.60    0.90 
  -6   0   0    6.50    2.00 
   6   0   0    7.30    2.80 
   6   0   0    1.70    2.10 
  -6   0   0    5.90    2.00 
  -7   0   0    1.00    1.70 
   7   0   0    2.10    2.30 
  -7   0   0   -0.80    1.00 
   7   0   0   -1.90    2.00 
   8   0   0  784.12   79.49 
  -8   0   0  854.91   77.09 
  -9   0   0   -0.20    1.90 
   9   0   0   -3.50    1.90 
  -9   0   0    0.50    1.80 
   9   0   0   -1.10    2.50 
  10   0   0  331.37   32.10 
 -10   0   0  297.57   32.70 
 -11   0   0   -0.30    2.50 
  11   0   0   -3.00    3.00 
 -12   0   0    2.80    2.80 
  12   0   0    1.60    3.00 
  13   0   0    0.70    3.20 
 -13   0   0   -5.20    3.10 
   0  -1   0    0.50    0.90 
   0   1   0    0.70    0.80 
  -1  -1   0    7.70    2.40 
  -1  -1   0    7.20    2.10 
  -1  -1   0   12.70    1.50 
   1  -1   0    9.80    1.30 
   1  -1   0    7.40    2.20 
   1   1   0   10.00    1.50 
   1   1   0    8.40    2.40 
  -1   1   0   10.20    1.30 
  -1   1   0    6.60    1.90 
   1   1   0   10.00    2.30 
   3  -1   0  899.41   78.69 
  -3  -1   0  782.02   79.29 
   3  -1   0  904.71   78.69 
   3   1   0  837.52   78.89 
   3   1   0  911.01   79.29 
  -4  -1   0   27.70    5.40 
  -4  -1   0   36.70    5.00 
   4  -1   0   33.30    5.00 
   4  -1   0   38.90    5.20 
   4   1   0   34.20    5.40 
   4   1   0   35.20    5.20 
  -4   1   0   37.80    4.90 
  -5  -1   0 2757.42  234.88 
   5  -1   0 2714.13  234.78 
   5  -1   0 2219.38  234.98 
   5   1   0 2878.81  235.18 
   5   1   0 2346.77  235.58 
  -5   1   0 2800.12  234.68 
   6  -1   0 1581.64  148.29 
  -6  -1   0 1659.33  148.49 
  -6   1   0 1701.53  146.89 
  -6   1   0 1618.84  148.29 
   7  -1   0  589.24   52.99 
  -7  -1   0  627.54   53.49 
   7  -1   0  493.75   53.99 
  -7   1   0  641.94   53.39 
   7   1   0  496.75   54.79 
  -7   1   0  506.75   51.09 
   8  -1   0   92.49   15.10 
  -8  -1   0  113.09   12.80 
   8  -1   0   97.19   12.10 
  -8   1   0  121.89   13.10 
   8   1   0  107.29   15.10 
  -8   1   0   84.19   10.70 
   9  -1   0   44.10    6.90 
  -9  -1   0   44.40    7.40 
  -9   1   0   30.50    5.30 
  -9   1   0   35.80    7.20 
   9   1   0   33.60    9.10 
  10  -1   0  534.35   50.29 
  10   1   0  463.05   64.49 
 -11  -1   0   -0.10    2.50 
  11  -1   0   -4.90    2.40 
  11   1   0    2.00    4.00 
 -11   1   0    0.00    2.00 
  11   1   0   -0.10    3.90 
  12  -1   0  188.78   24.20 
 -12  -1   0  245.78   26.10 
 -12   1   0  240.58   26.30 
  13  -1   0   44.90   10.30 
 -13  -1   0   64.89   10.90 
 -13   1   0   42.60    9.20 
  13   1   0   73.99   11.10 
   0  -2   0 3262.77  277.97 
   0   2   0 3038.30  277.77 
   0   2   0 2993.30  277.37 
  -1  -2   0  858.11   74.19 
   1  -2   0  787.32   73.49 
   1   2   0  692.73   70.99 
  -1   2   0  879.31   70.69 
  -1   2   0  778.02   73.39 
   1   2   0  755.62   73.29 
   1   2   0  796.82   74.09 
   2  -2   0 1719.13  164.18 
   2  -2   0 1890.11  166.68 
  -2  -2   0 2156.98  168.28 
  -2  -2   0 1608.44  166.58 
   2   2   0 1756.22  164.88 
   2   2   0 1813.12  166.68 
   2   2   0 1889.41  167.78 
  -2   2   0 1946.11  166.48 
   3  -2   0  240.58   25.10 
  -3  -2   0  241.28   26.00 
   3  -2   0  234.08   23.60 
   3   2   0  257.47   25.70 
   3   2   0  250.77   24.40 
  -3   2   0  269.07   24.90 
   3   2   0  253.27   26.80 
   4  -2   0 4076.99  367.66 
  -4  -2   0 3859.31  369.26 
   4  -2   0 3795.32  366.36 
   4   2   0 4338.17  368.46 
   4   2   0 4229.68  370.36 
   4   2   0 3931.91  367.26 
  -4   2   0 4568.34  366.86 
   5  -2   0   78.39    9.90 
  -5  -2   0   65.99   10.70 
   5  -2   0   63.59    8.90 
   5   2   0   78.69   10.00 
   5   2   0   72.19   11.40 
   5   2   0   97.89   11.00 
  -6  -2   0   10.50    3.00 
   6  -2   0    4.50    2.20 
   6  -2   0   13.60    4.10 
  -6   2   0    8.50    2.50 
   6   2   0    8.90    3.70 
   6   2   0    3.00    1.90 
  -6   2   0    7.80    2.70 
   7  -2   0   20.00    5.10 
  -7  -2   0   19.90    4.20 
  -7   2   0   20.00    4.30 
   7   2   0   28.70    6.40 
   7   2   0   10.20    4.20 
  -8  -2   0  235.58   26.00 
  -8   2   0  248.78   24.00 
   8   2   0  266.87   27.10 
  -8   2   0  247.88   25.90 
   9  -2   0   35.60    8.20 
  -9  -2   0   44.20    7.80 
  -9   2   0   55.89    8.10 
   9   2   0   31.50    9.20 
   9   2   0   55.99    9.00 
 -10  -2   0    8.50    3.40 
  10  -2   0    1.90    5.30 
  10   2   0    9.00    5.00 
 -10   2   0    1.40    3.10 
  10   2   0    4.90    4.50 
 -10   2   0    5.00    2.50 
 -11  -2   0  112.49   14.70 
  11  -2   0   95.29   14.50 
 -11   2   0  123.79   15.10 
  11   2   0   75.09   17.40 
  12  -2   0   35.60    9.10 
 -12  -2   0   43.20    9.20 
 -12   2   0   38.60    8.30 
 -13  -2   0   15.80    7.70 
  13  -2   0    7.80    6.30 
 -13   2   0   16.20    5.70 
   0  -3   0   -0.40    2.00 
   0   3   0    0.90    2.10 
   1  -3   0  371.56   36.50 
  -1  -3   0  390.36   37.20 
   1   3   0  336.17   39.00 
  -1   3   0  322.27   35.90 
   1   3   0  348.37   36.10 
  -2  -3   0  307.57   25.20 
   2  -3   0  292.97   29.40 
  -2  -3   0  304.67   30.50 
  -2   3   0  262.57   28.70 
   2   3   0  270.67   30.10 
   2   3   0  230.68   26.00 
   2   3   0  295.37   29.60 
  -2   3   0  251.67   25.00 
   3  -3   0    9.80    2.10 
  -3  -3   0   12.70    2.30 
   3  -3   0    4.40    3.50 
   3   3   0   10.60    4.50 
   3   3   0    5.40    2.30 
   3   3   0    9.20    4.00 
  -3   3   0    5.80    3.00 
  -3   3   0   12.10    2.00 
   4  -3   0   73.99   10.90 
  -4  -3   0   87.89    8.90 
  -4   3   0   87.79    8.60 
   4   3   0   76.29   11.40 
   4   3   0   58.89    9.30 
  -4   3   0   79.99   10.50 
  -5  -3   0   76.39    8.50 
   5  -3   0   54.29    9.60 
  -5   3   0   76.39    8.20 
   5   3   0   69.79   11.00 
  -5   3   0   67.69    9.00 
   6  -3   0   35.70    7.70 
  -6  -3   0   42.70    6.10 
   6   3   0   45.80    9.20 
  -6   3   0   55.39    6.40 
   6   3   0   27.50    6.60 
  -6   3   0   36.70    5.80 
   7  -3   0  103.49   14.20 
  -7  -3   0  119.69   13.10 
   7   3   0   90.79   14.10 
  -7   3   0  129.99   13.30 
   7   3   0  108.79   14.90 
   8  -3   0    1.50    2.50 
  -8  -3   0    1.00    2.20 
   8   3   0    2.90    2.10 
  -8   3   0    4.40    2.30 
   8   3   0    2.90    3.50 
  -8   3   0    1.60    1.70 
  -9  -3   0  167.58   19.20 
   9  -3   0  138.49   19.30 
   9   3   0  176.18   21.00 
  -9   3   0  189.48   19.50 
  10  -3   0   64.39   11.60 
 -10  -3   0   67.09   14.90 
  10   3   0   49.60   12.00 
 -10   3   0   87.29   11.80 
  10   3   0  108.09   14.20 
 -10   3   0   84.79    9.50 
  11  -3   0   -7.30    3.90 
 -11  -3   0   11.80    4.80 
  11   3   0    7.30    5.50 
 -11   3   0    1.10    3.20 
  12  -3   0    2.90    5.70 
 -12   3   0    4.20    4.80 
  12   3   0   16.10    6.50 
   0  -4   0   15.70    6.00 
   0   4   0    7.40    4.00 
  -1  -4   0  145.89   18.70 
   1  -4   0  146.39   18.50 
  -1   4   0  110.29   17.20 
   1   4   0  132.09   17.60 
  -1   4   0  139.29   17.70 
   2  -4   0   11.90    6.10 
  -2   4   0    6.10    3.90 
  -2   4   0    8.40    4.20 
   2   4   0    2.60    3.30 
  -3  -4   0  297.87   26.10 
   3  -4   0  306.17   31.60 
  -3   4   0  254.87   26.00 
  -3   4   0  290.57   31.10 
   3   4   0  333.37   32.50 
   3   4   0  243.28   27.50 
   4  -4   0  124.69   16.30 
  -4  -4   0  127.49   12.00 
   4   4   0  106.39   13.60 
  -4   4   0  125.89   15.70 
   4   4   0  140.69   17.40 
  -4   4   0  100.79   11.70 
  -5  -4   0    0.30    0.90 
   5  -4   0   -0.30    2.70 
   5   4   0   -0.90    2.90 
   5   4   0   -0.70    1.70 
  -5   4   0   -2.10    2.20 
  -5   4   0    1.00    1.00 
   6  -4   0   11.80    5.00 
  -6  -4   0   10.00    2.80 
  -6   4   0    9.50    2.70 
   6   4   0    4.60    3.00 
   6   4   0   11.00    5.10 
  -6   4   0   11.70    4.00 
   7  -4   0    2.10    3.00 
  -7  -4   0    1.90    2.00 
  -7   4   0    7.20    2.80 
   7   4   0    0.60    3.20 
  -7   4   0   -0.10    1.10 
   7   4   0   -1.10    1.60 
   8  -4   0   12.60    5.60 
  -8  -4   0   14.00    3.80 
  -8   4   0   18.00    4.20 
   8   4   0    8.90    4.90 
  -8   4   0   22.00    4.40 
   8   4   0   16.10    6.30 
  -9  -4   0  220.78   23.90 
  -9   4   0  197.68   23.40 
   9   4   0  253.17   27.20 
  10  -4   0   26.50    7.20 
 -10   4   0   37.50    7.60 
  10   4   0   53.59   11.30 
  11  -4   0   10.50    5.30 
  11   4   0   14.60    8.80 
 -11   4   0   11.10    4.70 
   0  -5   0   -3.00    2.80 
   0   5   0    4.60    3.60 
  -1  -5   0    0.20    4.30 
   1  -5   0    1.50    3.40 
  -1   5   0    5.10    4.80 
   1   5   0    4.50    4.00 
   2  -5   0    0.40    3.70 
  -2   5   0   -0.40    2.80 
   2   5   0   -1.90    2.60 
   3  -5   0   -2.90    3.60 
   3   5   0   -3.10    3.80 
  -3   5   0   -2.30    3.90 
   4  -5   0    0.70    3.40 
   4   5   0    0.20    3.90 
   4   5   0    1.50    2.00 
  -4   5   0    3.70    3.90 
   5  -5   0  315.17   33.60 
  -5  -5   0  302.77   28.00 
   5   5   0  252.17   32.10 
   5   5   0  363.26   35.90 
  -5   5   0  268.37   27.90 
   6  -5   0   80.69   12.20 
  -6  -5   0   68.89    8.40 
   6   5   0   98.99   14.30 
  -6   5   0   65.69    8.40 
   6   5   0   57.69   10.20 
   7  -5   0    5.80    4.10 
   7   5   0    2.00    3.40 
   7   5   0    1.70    4.50 
  -7   5   0    2.00    2.00 
   8  -5   0   45.80    9.60 
   8   5   0   65.59   13.20 
  -8   5   0   50.69    7.30 
   8   5   0   28.50    8.10 
   9  -5   0   18.70    6.30 
  -9   5   0   27.30    5.80 
   0   6   0  129.79   20.50 
   1  -6   0   35.20   13.80 
   1   6   0   58.49   13.50 
  -1   6   0   52.69   12.80 
   2  -6   0   13.40    7.00 
   2   6   0   15.50    7.30 
  -2   6   0    4.80    5.30 
   3  -6   0    4.90    4.60 
   3   6   0   11.90    6.30 
  -3   6   0    2.50    4.90 
   4  -6   0   11.40    6.50 
   4   6   0   13.10    7.60 
  -4   6   0    8.40    5.70 
   5  -6   0   -1.80    4.90 
  -5   6   0    6.50    5.90 
   5   6   0   19.60    8.50 
   6  -6   0   28.30    9.00 
  -6   6   0   31.50    8.10 
   6   6   0   32.60   11.10 
   7  -6   0   35.60    9.00 
   7   6   0   46.60   12.30 
  -7   6   0   15.20    6.70 
   7   6   0   32.00    7.00 
  -7   6   0   31.60    5.40 
   0   7   0   -0.10    5.90 
  -1   7   0   -1.60    5.00 
   1   7   0   10.60    8.70 
  -2   7   0    1.50    5.30 
   2   7   0    5.60    9.00 
  12   0  -1   -0.40    2.60 
 -12   0   1   -1.00    2.40 
 -11   0   1  868.71   78.99 
  11   0  -1  783.52   77.29 
 -10   0   1   -0.40    1.80 
  10   0  -1    2.90    2.80 
  -9   0   1    3.60    2.50 
   9   0  -1    8.10    3.70 
   9   0  -1    1.10    3.30 
  -8   0   1    0.80    1.60 
   8   0  -1    0.90    2.40 
  -8   0   1   -3.00    1.30 
   7   0  -1  129.89   15.30 
  -7   0   1   99.09   11.90 
  -6   0   1    0.10    0.70 
  -6   0   1   -0.30    0.90 
   6   0  -1    0.40    1.80 
   6   0  -1   -1.10    1.30 
  -5   0   1   33.50    4.70 
  -5   0   1   36.50    5.20 
   5   0  -1   36.40    6.00 
  -4   0   1    0.30    0.80 
   4   0  -1   -0.60    1.10 
  -4   0   1    0.20    0.80 
   2   0  -1   -0.60    0.60 
   2   0  -1   -0.20    0.40 
  -2   0   1    0.50    0.50 
  -2   0   1    0.10    0.50 
  -1   0   1   -0.20    0.10 
   1   0  -1   -0.10    0.10 
   2   0   1    0.40    0.60 
   2   0   1    0.00    0.40 
  -2   0  -1    0.70    0.60 
  -2   0  -1    0.10    0.50 
  -3   0  -1 2834.12  271.37 
   3   0   1 3096.29  272.47 
  -3   0  -1 3230.28  272.07 
  -4   0  -1   -1.10    0.70 
   4   0   1    2.20    1.30 
   4   0   1    0.50    1.00 
  -4   0  -1    0.60    0.80 
  -5   0  -1  983.10   80.69 
  -5   0  -1  773.32   79.49 
   5   0   1  887.91   81.59 
   6   0   1   -1.90    1.60 
   6   0   1    0.10    1.40 
  -6   0  -1    0.40    1.00 
  -7   0  -1  846.32   74.69 
   7   0   1  747.03   76.39 
   8   0   1    0.30    2.30 
  -8   0  -1    3.00    2.10 
   8   0   1   -3.60    1.90 
  -8   0  -1   -1.20    1.70 
  -9   0  -1  123.99   15.20 
   9   0   1  149.69   19.40 
  10   0   1   -1.10    2.20 
 -10   0  -1   -2.80    2.20 
 -11   0  -1   65.49   10.20 
  11   0   1   58.39    9.10 
 -12   0  -1   -0.40    2.90 
  12   0   1   -1.50    2.40 
 -13   0  -1   10.20    5.60 
  13   0   1   10.30    4.40 
 -13  -1   1    3.70    3.60 
  13  -1  -1   -4.80    3.60 
  13   1  -1   -0.80    3.60 
 -13   1   1    4.10    4.10 
  12  -1  -1    3.00    3.50 
 -12  -1   1    1.10    2.90 
 -12   1   1    6.80    4.10 
  12   1  -1    3.70    4.30 
  11  -1  -1   -4.30    2.50 
 -11  -1   1    0.70    2.20 
 -11   1   1    0.80    2.40 
  11   1  -1   -3.90    2.90 
  11   1  -1   -6.90    5.00 
  10  -1  -1   72.79   10.70 
 -10  -1   1   85.29   11.40 
 -10   1   1   77.39   11.20 
  10   1  -1   53.39   12.60 
   9  -1  -1   39.70    9.30 
  -9  -1   1   45.50    7.80 
  -9   1   1   45.20    7.50 
   9   1  -1   44.40   10.70 
   8  -1  -1    3.00    2.50 
  -8  -1   1    1.70    2.20 
   8  -1  -1    6.80    3.40 
  -8   1   1    6.20    2.60 
   8   1  -1   11.10    4.50 
   8   1  -1    6.50    3.70 
   7  -1  -1  122.39   16.80 
  -7  -1   1  145.99   16.30 
   7  -1  -1  157.18   16.60 
   7   1  -1  152.18   18.30 
  -7   1   1  142.49   14.80 
  -7   1   1  160.28   16.50 
   6  -1  -1  212.08   23.50 
   6  -1  -1  211.18   22.90 
  -6  -1   1  249.48   23.00 
  -6   1   1  225.58   22.70 
   6   1  -1  218.98   24.70 
   5  -1  -1 4148.19  360.16 
  -5  -1   1 4071.19  359.86 
   5  -1  -1 3524.45  360.06 
  -5   1   1 4618.84  359.96 
   5   1  -1 3801.32  360.76 
  -4  -1   1 3777.32  327.67 
   4  -1  -1 3362.76  327.77 
   4   1  -1 3453.55  328.17 
   4   1  -1 3638.74  327.97 
  -4   1   1 4148.08  327.77 
   3  -1  -1  937.81   76.69 
   3  -1  -1  810.32   76.79 
  -3  -1   1  731.13   77.09 
   3   1  -1  882.11   76.99 
   3   1  -1  862.51   77.09 
  -2  -1   1 3975.80  372.36 
  -2   1   1 4386.26  371.96 
   0  -1  -1   34.40    3.50 
   0  -1   1   36.40    4.40 
   0  -1  -1   29.00    3.40 
   0   1   1   35.80    3.60 
   0   1  -1   31.30    4.10 
   0   1  -1   35.50    4.40 
   0   1   1   33.30    4.60 
  -1  -1  -1  689.23   57.99 
  -1  -1  -1  678.53   59.39 
   1  -1   1  670.83   58.49 
   1  -1   1  612.74   57.69 
  -1   1  -1  705.33   57.69 
   1   1   1  594.14   58.89 
   1   1   1  575.64   60.39 
   1   1   1  607.34   57.99 
  -1   1  -1  658.53   58.49 
  -3  -1  -1 3486.15  335.87 
   3  -1   1 3501.55  335.07 
   3  -1   1 4009.50  334.87 
  -3  -1  -1 3818.02  335.17 
   3   1   1 3869.11  335.77 
   3   1   1 3701.63  335.57 
   3   1   1 3962.40  336.77 
   4  -1   1   82.59   10.80 
  -4  -1  -1   99.09   10.90 
   4  -1   1  105.59   10.70 
  -4  -1  -1   82.89   11.20 
   4   1   1   93.99   12.00 
   4   1   1   94.19   11.40 
   4   1   1  121.39   11.70 
  -4   1  -1  106.69   10.80 
  -5  -1  -1 1080.09   93.59 
   5  -1   1 1123.19   93.29 
   5  -1   1  858.11   93.59 
  -5   1  -1 1089.29   93.39 
   5   1   1 1106.69   93.79 
   5   1   1  876.61   94.19 
   6  -1   1  776.02   65.99 
   6  -1   1  586.14   66.59 
  -6  -1  -1  797.12   66.69 
  -6   1  -1  784.92   66.39 
  -6   1  -1  669.13   64.39 
   6   1   1  657.83   67.79 
  -7  -1  -1  246.78   22.10 
   7  -1   1  246.88   21.50 
   7  -1   1  194.48   22.50 
  -7  -1  -1  167.28   21.40 
   7   1   1  195.68   23.30 
  -7   1  -1  175.58   19.40 
  -8  -1  -1   62.39    8.30 
   8  -1   1   55.29    7.70 
   8   1   1   41.40    9.00 
  -8   1  -1   37.70    6.10 
  -8   1  -1   62.79    8.20 
   9  -1   1   12.70    4.30 
  -9  -1  -1   15.30    4.70 
  -9   1  -1   24.80    5.30 
   9   1   1   21.50    6.40 
  -9   1  -1   13.20    3.80 
  10  -1   1   28.40    6.50 
 -10  -1  -1   25.60    6.20 
 -10   1  -1   24.00    5.30 
  10   1   1   24.00    9.20 
 -10   1  -1   38.70    7.70 
 -11  -1  -1  109.69   14.30 
  11  -1   1   83.79   12.60 
 -11   1  -1  112.39   14.40 
  11   1   1   97.99   17.20 
 -12  -1  -1   12.10    4.60 
  12  -1   1   13.10    4.80 
  12   1   1   14.50    6.90 
 -12   1  -1   13.70    5.20 
  13  -1   1   -3.80    3.60 
 -13  -1  -1    7.00    4.20 
  13   1   1    4.60    4.40 
 -13   1  -1    5.70    4.60 
  13  -2  -1   -4.90    4.80 
 -13  -2   1   12.00    6.10 
 -13   2   1    3.80    4.00 
  13   2  -1   13.10    7.00 
 -12  -2   1   88.29   14.20 
  12  -2  -1   85.19   14.10 
 -12   2   1  102.49   14.30 
 -11  -2   1  117.19   14.50 
  11  -2  -1   78.59   13.40 
 -11   2   1  105.79   14.30 
  10  -2  -1  121.49   16.10 
  10   2  -1  104.09   17.30 
 -10   2   1  120.99   13.20 
  -9  -2   1    4.50    3.10 
   9  -2  -1    6.30    4.10 
   9   2  -1   14.00    5.60 
  -9   2   1    4.10    2.80 
   9   2  -1   12.70    5.00 
  -9   2   1    8.00    2.60 
  -8  -2   1  329.67   35.90 
   8   2  -1  388.56   37.50 
  -8   2   1  339.57   35.90 
  -8   2   1  396.86   34.70 
  -7  -2   1 1955.40  168.08 
   7  -2  -1 1597.94  168.48 
  -7   2   1 2021.50  167.98 
   7   2  -1 1545.25  169.08 
   7   2  -1 2159.28  169.58 
  -6  -2   1  317.67   28.60 
   6  -2  -1  249.58   29.10 
   6  -2  -1  234.58   28.30 
   6   2  -1  260.67   29.50 
  -6   2   1  350.36   28.80 
   6   2  -1  316.67   29.90 
   5  -2  -1  145.99   17.50 
  -5  -2   1  139.39   18.40 
   5  -2  -1  143.69   16.60 
   5   2  -1  185.88   18.60 
  -5   2   1  190.08   16.70 
   5   2  -1  156.48   17.50 
   5   2  -1  160.68   19.50 
   4  -2  -1    0.60    1.00 
  -4  -2   1    3.00    1.20 
  -4  -2   1    4.60    2.60 
   4  -2  -1    0.80    1.70 
  -4   2   1    0.50    0.80 
  -4   2   1    1.90    1.60 
   4   2  -1   -0.80    1.20 
   4   2  -1    0.30    2.30 
   4   2  -1    0.80    1.80 
   3  -2  -1  139.59   15.80 
   3  -2  -1  133.69   13.90 
  -3  -2   1  120.19   15.90 
  -3  -2   1  173.18   14.30 
   3   2  -1  136.49   14.60 
   3   2  -1  130.89   16.60 
  -3   2   1  146.79   15.40 
   3   2  -1  147.39   16.00 
  -2  -2   1   72.19   10.30 
   2  -2  -1   80.79   10.40 
   2  -2  -1   88.19    8.30 
  -2   2   1   96.69    8.50 
   2   2  -1   79.99    8.80 
   2   2  -1   82.89   11.10 
  -2   2   1   77.99   10.10 
   2   2  -1   80.39   10.30 
  -1  -2   1   20.00    2.30 
   1  -2  -1   18.10    1.80 
  -1  -2   1   12.20    3.80 
   1  -2  -1   11.50    3.80 
   1   2  -1   15.80    2.20 
   1   2  -1   14.00    4.10 
  -1   2   1   14.80    4.00 
   1   2  -1   11.50    3.30 
  -1   2   1   13.70    2.00 
   0  -2   1  674.23   59.39 
   0  -2  -1  653.43   59.79 
   0   2  -1  646.44   59.39 
   0   2  -1  583.54   58.59 
   0   2   1  604.64   59.39 
  -1  -2  -1   69.29    9.70 
  -1  -2  -1   86.89    7.40 
  -1  -2  -1   68.69    7.80 
   1  -2   1   70.69    9.20 
  -1   2  -1   73.79    9.30 
   1   2   1   75.19    9.90 
   1   2   1   68.19    7.70 
   1   2   1   74.69    9.60 
   2  -2   1  502.95   46.20 
  -2  -2  -1  566.84   44.60 
   2  -2   1  428.66   44.20 
  -2  -2  -1  504.75   47.50 
   2   2   1  443.66   47.10 
   2   2   1  463.85   46.50 
  -2   2  -1  495.15   46.00 
   3  -2   1  252.67   25.60 
  -3  -2  -1  234.38   27.50 
   3  -2   1  295.97   27.10 
   3   2   1  285.27   28.90 
   3   2   1  256.87   26.30 
   3   2   1  266.87   27.60 
  -3   2  -1  298.77   26.50 
  -4  -2  -1  303.37   35.30 
  -4  -2  -1  396.26   33.40 
   4  -2   1  294.87   32.90 
   4  -2   1  337.77   33.80 
   4   2   1  328.57   33.90 
   4   2   1  371.66   35.00 
   4   2   1  355.56   37.00 
  -4   2  -1  394.46   33.10 
   5  -2   1  766.92   68.99 
   5  -2   1  657.33   68.49 
  -5  -2  -1  675.83   70.59 
   5   2   1  818.02   70.39 
   5   2   1  817.52   72.49 
   5   2   1  731.23   69.69 
   6  -2   1    2.10    1.60 
  -6  -2  -1    1.10    1.50 
   6  -2   1    0.40    1.70 
   6   2   1    1.10    1.50 
  -6   2  -1   -0.20    1.10 
   6   2   1   -0.20    1.90 
  -6   2  -1    2.50    1.50 
   7  -2   1    3.60    2.70 
  -7  -2  -1    4.00    2.50 
  -7   2  -1    5.30    2.60 
   7   2   1   12.60    4.60 
   7   2   1    2.50    2.50 
   8  -2   1  915.51  103.29 
  -8  -2  -1 1180.78  103.99 
   8   2   1 1226.98  104.79 
  -8   2  -1 1077.79  101.19 
  -8   2  -1 1239.18  103.89 
   9  -2   1  110.69   14.00 
   9   2   1   94.59   15.70 
  -9   2  -1  107.99   11.60 
 -10  -2  -1    8.30    3.80 
  10  -2   1    0.50    3.10 
  10   2   1    7.40    4.20 
 -10   2  -1    4.10    3.80 
 -10   2  -1    3.30    2.40 
  10   2   1   15.30    5.60 
  11  -2   1   34.00    8.40 
 -11  -2  -1   34.20    7.60 
 -11   2  -1   58.69    9.30 
 -11   2  -1   38.60    6.90 
  11   2   1   37.80    9.60 
 -12  -2  -1    3.30    3.50 
  12  -2   1   -7.30    4.00 
  12   2   1    8.90    5.90 
 -12   2  -1    4.10    3.80 
  13  -2   1   12.40    7.10 
 -13  -2  -1    2.70    4.10 
 -13   2  -1   -0.20    3.60 
  13   2   1    0.90    5.30 
  12  -3  -1    5.30    6.00 
  12   3  -1   17.20    7.70 
 -12   3   1    3.40    3.70 
  11  -3  -1   42.90   10.20 
 -11  -3   1   59.29    9.90 
 -11   3   1   42.90    8.90 
  10  -3  -1   -5.30    3.40 
 -10  -3   1    5.00    3.20 
  10   3  -1    4.30    4.60 
 -10   3   1    6.80    2.50 
 -10   3   1    1.10    2.20 
  10   3  -1    1.10    2.70 
  -9  -3   1  278.97   28.90 
   9  -3  -1  219.18   29.90 
  -9   3   1  295.47   29.10 
   9   3  -1  317.87   31.60 
   8  -3  -1    9.60    4.50 
   8   3  -1    3.80    3.10 
  -8   3   1    9.90    3.30 
  -8   3   1   20.60    4.00 
   8   3  -1   10.50    4.90 
  -7  -3   1  198.68   20.60 
   7  -3  -1  151.08   21.60 
   7   3  -1  197.18   22.70 
  -7   3   1  203.18   20.60 
  -7   3   1  226.78   20.40 
  -6  -3   1  124.69   12.30 
   6  -3  -1   90.29   13.40 
  -6   3   1  113.59   12.00 
   6   3  -1   84.19   12.80 
  -6   3   1  113.69   12.40 
   6   3  -1   99.79   14.00 
   5  -3  -1  576.84   62.79 
  -5  -3   1  695.33   60.49 
  -5   3   1  646.64   61.79 
  -5   3   1  704.83   60.39 
   5   3  -1  647.24   63.29 
   4  -3  -1  175.58   20.40 
   4  -3  -1  201.98   23.50 
  -4  -3   1  227.88   22.40 
   4   3  -1  236.58   24.10 
  -4   3   1  219.78   23.00 
   4   3  -1  192.38   21.60 
  -4   3   1  242.28   20.60 
   3  -3  -1  374.96   40.40 
   3  -3  -1  466.55   44.60 
  -3  -3   1  515.55   40.70 
   3   3  -1  385.86   41.30 
  -3   3   1  452.75   40.50 
   3   3  -1  453.75   44.20 
  -3   3   1  463.75   44.00 
   3   3  -1  444.46   46.10 
   2  -3  -1  600.14   57.79 
  -2  -3   1  664.73   53.29 
  -2   3   1  611.74   57.49 
   2   3  -1  591.34   57.09 
   2   3  -1  533.45   53.99 
  -2   3   1  557.04   53.39 
   2   3  -1  581.34   58.39 
   1  -3  -1  618.04   57.69 
  -1  -3   1  689.83   58.29 
   1   3  -1  580.94   56.59 
   1   3  -1  507.15   52.89 
  -1   3   1  594.54   57.29 
   1   3  -1  576.34   57.59 
   0  -3   1  407.86   38.20 
   0  -3  -1  397.06   38.60 
   0   3   1  356.56   38.00 
   0   3  -1  361.26   37.30 
   0   3  -1  357.76   37.90 
   0   3   1  353.16   37.70 
  -1  -3  -1  450.65   35.60 
   1  -3   1  405.46   39.90 
  -1  -3  -1  405.36   40.80 
  -1  -3  -1  384.26   36.20 
  -1   3  -1  361.66   39.50 
  -1   3  -1  374.96   39.30 
   1   3   1  403.36   40.20 
   1   3   1  341.97   42.60 
  -2  -3  -1  998.50   85.39 
   2  -3   1  938.71   83.39 
  -2  -3  -1  787.32   80.49 
   2   3   1  888.21   84.89 
   2   3   1  758.82   80.39 
  -2   3  -1  956.20   79.19 
  -2   3  -1  880.91   83.09 
   2   3   1  910.41   83.89 
  -3  -3  -1  151.38   13.20 
   3  -3   1  128.69   15.70 
   3  -3   1  105.09   12.90 
   3   3   1  132.09   17.40 
   3   3   1  126.59   16.30 
   3   3   1  107.39   13.90 
  -3   3  -1  135.09   15.50 
  -3   3  -1  152.58   12.80 
  -4  -3  -1  309.27   27.80 
   4  -3   1  272.57   29.80 
   4   3   1  265.57   30.60 
  -4   3  -1  274.47   29.10 
  -4   3  -1  312.67   27.40 
   5  -3   1  360.06   39.20 
  -5  -3  -1  431.16   37.80 
   5   3   1  386.56   40.60 
  -5   3  -1  404.86   38.30 
   6  -3   1  208.78   25.30 
  -6  -3  -1  253.07   24.60 
   6   3   1  251.87   27.20 
  -6   3  -1  257.57   24.10 
   6   3   1  188.98   25.40 
  -6   3  -1  294.47   24.70 
   7  -3   1   14.00    4.50 
   7   3   1   17.70    6.10 
  -7   3  -1   19.10    4.00 
   7   3   1   17.10    5.00 
  -8  -3  -1  253.47   24.80 
   8  -3   1  185.78   24.10 
   8   3   1  231.38   25.90 
  -8   3  -1  248.18   24.50 
   9  -3   1   20.70    6.20 
  -9  -3  -1   32.80    7.30 
  -9   3  -1   38.50    5.10 
   9   3   1   21.90    6.40 
   9   3   1   34.60    8.60 
  -9   3  -1   37.60    7.50 
 -10  -3  -1  186.28   22.70 
 -10   3  -1  190.48   22.50 
  10   3   1  231.18   24.90 
 -11  -3  -1   45.40    9.50 
  11  -3   1   25.70    7.30 
 -11   3  -1   46.00    9.30 
  11   3   1   75.79   11.70 
 -12   3  -1    3.50    4.50 
  12   3   1    6.60    6.00 
  11  -4  -1    7.10    5.90 
  11   4  -1   13.90    7.60 
 -11   4   1   10.50    4.40 
 -10   4   1   56.49    9.30 
  10   4  -1   57.99   12.50 
  -9  -4   1    4.80    3.40 
   9  -4  -1    4.20    4.00 
   9   4  -1    9.80    5.50 
  -9   4   1    6.00    3.20 
   9   4  -1    9.40    4.60 
  -8  -4   1   40.10    6.90 
   8   4  -1   46.90   10.30 
  -8   4   1   49.10    7.00 
  -8   4   1   44.50    7.00 
  -7  -4   1   32.10    5.40 
   7  -4  -1   24.90    7.50 
  -7   4   1   38.90    6.40 
   7   4  -1   25.20    6.10 
  -7   4   1   34.20    5.40 
   7   4  -1   32.10    8.40 
  -6  -4   1    1.80    1.80 
  -6   4   1    3.00    1.60 
   6   4  -1    5.30    3.60 
  -6   4   1   11.60    3.90 
   6   4  -1   -0.40    2.10 
  -5  -4   1    1.20    1.30 
  -5   4   1   -4.80    2.80 
  -5   4   1    0.60    1.00 
   5   4  -1   -4.50    2.40 
   5   4  -1   -0.20    1.90 
  -4  -4   1  227.18   20.60 
   4   4  -1  197.88   22.20 
  -4   4   1  183.18   20.40 
  -4   4   1  255.87   25.50 
   4   4  -1  235.78   25.70 
   3  -4  -1    0.30    3.40 
  -3  -4   1    0.70    0.80 
  -3   4   1    1.10    0.90 
  -3   4   1   -0.50    2.70 
   3   4  -1    1.90    1.50 
   3   4  -1   -1.10    2.20 
   2  -4  -1  129.39   16.20 
   2   4  -1   89.39   10.80 
   2   4  -1  117.79   15.50 
  -2   4   1  110.99   15.00 
   1  -4  -1   52.89   11.20 
  -1  -4   1   54.59   11.30 
   1   4  -1   57.29   11.10 
  -1   4   1   39.70    9.70 
  -1   4   1   36.10    9.90 
   0  -4   1  664.13   60.79 
   0  -4  -1  601.04   60.69 
   0   4   1  598.74   60.09 
   0   4  -1  586.64   59.29 
   0   4  -1  518.95   69.59 
   1  -4   1  173.18   20.80 
  -1  -4  -1  181.68   22.00 
   1   4   1  162.48   21.00 
  -1   4  -1  158.08   20.60 
  -1   4  -1  158.78   20.30 
   2  -4   1    5.80    4.00 
  -2  -4  -1   11.70    5.80 
  -2   4  -1    3.50    4.00 
   2   4   1    4.80    4.10 
  -2   4  -1    1.30    3.10 
   3  -4   1   35.60    8.30 
  -3  -4  -1   38.10    4.20 
  -3   4  -1   34.00    4.10 
   3   4   1   53.79    9.20 
  -3   4  -1   31.60    8.00 
   3   4   1   27.70    5.80 
  -4  -4  -1  845.22   71.89 
   4  -4   1  780.02   76.09 
  -4   4  -1  736.73   71.49 
  -4   4  -1  782.42   75.69 
   4   4   1  827.92   77.79 
   5  -4   1  196.58   25.10 
  -5  -4  -1  243.98   22.50 
  -5   4  -1  229.68   22.20 
   5   4   1  248.68   27.70 
  -5   4  -1  225.98   27.10 
  -6  -4  -1  158.58   15.60 
   6  -4   1  133.59   17.30 
   6   4   1  173.88   20.10 
   6   4   1  109.29   16.80 
  -6   4  -1  152.78   16.00 
   7  -4   1   20.20    5.80 
  -7  -4  -1   26.70    5.20 
  -7   4  -1   33.40    8.40 
  -7   4  -1   22.90    4.70 
   7   4   1   18.00    6.20 
  -8  -4  -1   74.99   10.00 
   8  -4   1   59.29   10.20 
  -8   4  -1   93.09    9.80 
  -8   4  -1   76.59   10.00 
   8   4   1   70.49   12.50 
   9  -4   1   -0.70    2.90 
  -9  -4  -1    4.50    2.80 
  -9   4  -1    6.90    2.90 
   9   4   1    0.00    2.40 
   9   4   1    7.20    4.70 
  10  -4   1    9.60    4.50 
  10   4   1   12.50    6.40 
 -10   4  -1   12.60    4.60 
 -11   4  -1   25.50    6.50 
  11   4   1   44.80   17.30 
   9  -5  -1   -2.90    4.40 
  -9   5   1    3.20    2.60 
   8  -5  -1   65.79   12.90 
  -8   5   1   81.79   10.70 
   8   5  -1   72.09   12.00 
   8   5  -1  115.59   16.00 
  -7  -5   1    7.30    3.30 
   7  -5  -1    8.90    4.70 
   7   5  -1    5.90    3.30 
  -7   5   1    7.50    2.60 
   7   5  -1   15.80    7.00 
  -6  -5   1   64.79    7.80 
   6  -5  -1   61.19   11.20 
  -6   5   1   56.09    7.60 
   6   5  -1   71.09   12.60 
  -5  -5   1   25.20    5.10 
   5  -5  -1   20.60    7.30 
  -5   5   1   28.40    4.40 
   5   5  -1   41.40   10.20 
   4  -5  -1   78.79   13.00 
   4   5  -1   89.09   14.40 
   4   5  -1   71.09    9.70 
  -4   5   1   73.09    8.20 
   3  -5  -1   43.40   10.60 
   3   5  -1   47.30   11.00 
  -3   5   1   30.40    9.40 
   2  -5  -1   40.60   10.10 
  -2   5   1   21.90    8.50 
   2   5  -1   32.30    8.90 
   1  -5  -1    5.60    4.90 
   1   5  -1    5.70    4.70 
  -1   5   1    6.20    4.30 
   0  -5   1   13.60    5.50 
   0  -5  -1    4.90    4.20 
   0   5  -1   -2.10    3.00 
   0   5   1    3.30    5.00 
  -1  -5  -1  108.69   17.10 
   1  -5   1   84.89   15.00 
   1   5   1  100.89   16.00 
  -1   5  -1   97.19   15.00 
   2  -5   1   87.59   14.20 
   2   5   1   82.99   14.90 
  -2   5  -1   82.19   14.00 
   3  -5   1   67.29   11.30 
   3   5   1   55.19   13.00 
  -3   5  -1   59.29   11.10 
   4  -5   1   -3.50    3.40 
  -4   5  -1    0.80    2.80 
   4   5   1   -1.30    3.60 
   5  -5   1  134.99   18.10 
  -5  -5  -1  140.59   13.80 
  -5   5  -1  125.09   13.60 
   5   5   1  120.39   16.10 
  -5   5  -1  141.29   18.00 
   5   5   1  157.48   20.70 
  -6  -5  -1   25.50    4.10 
   6  -5   1   10.90    5.30 
   6   5   1   21.30    5.90 
  -6   5  -1   15.40    3.50 
   6   5   1   23.00    8.60 
  -7  -5  -1   80.39   10.20 
   7  -5   1   67.79   11.60 
   7   5   1   81.49   14.40 
  -7   5  -1   76.89    9.40 
   7   5   1   56.49   12.30 
   8  -5   1   10.80    4.70 
   8   5   1   16.50    5.20 
  -8   5  -1    8.60    3.20 
   8   5   1   27.30    8.30 
   9  -5   1   10.20    4.90 
   9   5   1   11.40   11.50 
  -9   5  -1    9.90    3.40 
   7  -6  -1   11.30    6.10 
  -7   6   1    5.40    5.70 
   7   6  -1    1.80    3.70 
   7   6  -1    6.70    6.50 
  -7   6   1    8.50    2.70 
   6  -6  -1   -6.20    3.90 
   6   6  -1   10.60    5.90 
   6   6  -1    3.30    3.50 
  -6   6   1    3.10    4.10 
   5  -6  -1    1.80    4.30 
  -5   6   1    4.00    4.50 
   5   6  -1   -1.30    4.90 
   4  -6  -1   16.20    7.60 
   4   6  -1   11.30    7.00 
  -4   6   1   14.20    7.40 
   3  -6  -1   14.30    6.70 
  -3   6   1   -1.10    4.70 
   3   6  -1   -0.70    4.50 
   2  -6  -1   10.60    9.20 
   2   6  -1   -4.70    3.60 
   1  -6  -1    6.80    6.40 
   1   6  -1    8.50    7.00 
  -1   6   1   11.30    6.20 
   0  -6  -1    4.00    6.10 
   0   6   1   -2.00    4.60 
   0   6  -1   11.40    6.40 
   1   6   1   87.69   16.00 
   2  -6   1   65.99   14.30 
   2   6   1   74.29   16.10 
  -2   6  -1   73.19   15.10 
   3  -6   1   -0.60    4.00 
  -3   6  -1    5.00    5.70 
   3   6   1    2.70    5.00 
   4  -6   1   55.49   12.20 
   4   6   1   63.89   15.00 
  -4   6  -1   53.29   12.20 
   5  -6   1    8.20    5.30 
   5   6   1    9.40    6.30 
  -5   6  -1    1.80    4.60 
   6  -6   1    1.80    4.40 
  -6   6  -1    1.50    4.00 
   6   6   1   -2.60    6.20 
   7  -6   1    4.30    5.60 
   7   6   1    4.30    6.60 
  -7   6  -1    9.90    2.80 
  -7   6  -1   10.00    4.70 
   7   6   1    5.10    4.70 
   2   7  -1   -0.20    5.90 
  -2   7   1    2.70    6.70 
  -1   7   1    4.40    5.80 
   1   7  -1    2.60    5.70 
   0   7  -1    6.20    6.90 
   0   7   1   14.10    9.10 
  -1   7  -1   47.90   12.10 
   1   7   1   44.30   13.00 
  -2   7  -1    7.10    5.90 
  13   0  -2    0.90    3.50 
 -13   0   2    0.00    3.40 
 -12   0   2   19.50    5.70 
  12   0  -2   25.10    6.30 
  11   0  -2   -5.70    2.70 
 -11   0   2    3.30    3.20 
 -10   0   2    0.20    2.30 
  10   0  -2    2.40    2.50 
   9   0  -2    2.20    2.70 
   9   0  -2   -2.50    2.30 
  -9   0   2   -0.70    1.80 
  -8   0   2   28.00    5.20 
  -8   0   2   35.70    6.70 
   8   0  -2   33.20    7.40 
   7   0  -2    0.90    2.20 
  -7   0   2    0.20    1.20 
   7   0  -2    0.50    2.10 
  -7   0   2    3.60    2.10 
   6   0  -2  157.18   16.80 
  -6   0   2  128.39   14.20 
   5   0  -2   -0.20    1.00 
   5   0  -2   -1.20    1.30 
  -5   0   2    0.30    0.80 
  -5   0   2    3.80    1.60 
  -4   0   2 4125.39  360.96 
  -4   0   2 3980.10  360.36 
  -3   0   2    2.50    1.30 
   3   0  -2    2.50    1.50 
   3   0  -2    0.30    0.80 
  -1   0   2    0.10    0.10 
   1   0  -2   -0.20    0.20 
   0   0   2    0.00    0.10 
   1   0   2   -0.30    0.30 
  -1   0  -2    0.50    0.50 
   1   0   2   -0.20    0.30 
  -3   0  -2    0.90    0.90 
  -3   0  -2   -0.30    0.70 
   3   0   2   -0.30    0.70 
   3   0   2   -0.30    0.60 
  -4   0  -2 1661.63  159.48 
  -4   0  -2 1949.10  160.48 
   4   0   2 1742.03  160.88 
   5   0   2   11.60    3.70 
   5   0   2   -0.40    1.30 
   6   0   2   19.30    5.30 
  -6   0  -2   16.10    4.00 
  -6   0  -2   24.90    5.00 
   7   0   2    0.80    1.90 
  -7   0  -2   -1.00    1.20 
   7   0   2    1.20    1.90 
  -7   0  -2    0.50    1.50 
  -8   0  -2  117.79   13.20 
  -8   0  -2   75.49   14.10 
   8   0   2  105.89   15.30 
   9   0   2   -0.40    2.50 
  -9   0  -2    0.10    2.20 
  -9   0  -2   -2.00    1.60 
   9   0   2    4.60    3.80 
 -10   0  -2  261.27   29.70 
  10   0   2  299.67   28.80 
  11   0   2    0.70    2.80 
 -11   0  -2    1.30    2.60 
 -12   0  -2   10.10    4.10 
  12   0   2    5.70    3.50 
  13   0   2    0.90    3.40 
 -13   0  -2    3.70    3.50 
  13  -1  -2   -1.80    3.90 
 -13  -1   2    4.20    3.20 
  13   1  -2    4.90    4.40 
 -13   1   2    7.10    4.50 
 -12  -1   2  148.39   20.00 
  12   1  -2  185.58   20.90 
 -12   1   2  160.08   20.50 
  11  -1  -2  112.09   15.60 
 -11  -1   2  144.09   16.70 
  11   1  -2  112.49   18.90 
 -11   1   2  133.29   16.60 
  10  -1  -2    8.80    4.50 
 -10  -1   2   14.00    4.50 
  10   1  -2   16.20    6.10 
 -10   1   2   12.20    4.10 
  10   1  -2    6.80    4.70 
   9  -1  -2  315.97   37.00 
  -9  -1   2  410.26   37.90 
  -9   1   2  411.46   37.80 
   9   1  -2  354.56   40.20 
   8  -1  -2  264.17   29.60 
  -8  -1   2  313.87   28.70 
   8  -1  -2  256.17   28.10 
  -8   1   2  299.67   28.30 
  -8   1   2  248.18   26.20 
   8   1  -2  265.07   30.30 
   7  -1  -2   77.29   10.70 
  -7  -1   2   85.39   10.50 
   7   1  -2   87.79   12.20 
  -7   1   2   83.79   11.50 
  -7   1   2   79.49    9.20 
   6  -1  -2  140.49   15.50 
  -6  -1   2  164.58   15.40 
  -6  -1   2  105.19   15.10 
   6  -1  -2  141.29   15.80 
   6   1  -2  118.79   15.80 
  -6   1   2  152.08   15.20 
   5  -1  -2 2050.29  187.38 
  -5  -1   2 1795.72  188.48 
   5  -1  -2 2045.40  187.28 
  -5   1   2 2353.16  186.98 
   5   1  -2 2141.19  187.88 
   4  -1  -2  876.81   88.29 
  -4  -1   2  996.80   87.89 
   4  -1  -2  888.81   87.99 
  -4   1   2 1088.59   88.09 
   4   1  -2 1026.90   88.39 
   4   1  -2  933.71   88.49 
  -3  -1   2   94.59   12.10 
   3  -1  -2  135.39   12.00 
   3  -1  -2  105.19   12.20 
   3   1  -2  121.99   12.00 
   3   1  -2  117.99   12.20 
  -3   1   2  108.49   11.60 
  -2  -1   2 1287.17  119.39 
   2  -1  -2 1270.87  119.29 
  -2   1   2 1322.27  119.19 
   2   1  -2 1417.06  119.19 
  -1  -1   2  309.27   29.60 
   1  -1  -2  295.47   29.90 
  -1   1   2  348.07   28.90 
   1   1  -2  305.77   29.40 
  -1   1   2  315.47   30.00 
   0  -1  -2 1229.28  111.09 
   0  -1  -2 1255.97  109.89 
   0  -1   2 1230.08  109.39 
   0  -1   2 1116.99  110.09 
   0   1  -2 1250.17  109.39 
   0   1  -2 1323.17  110.59 
   0   1  -2 1232.78  110.09 
   0   1   2 1227.28  109.89 
   0   1   2 1203.18  110.99 
   2  -1   2  800.72   80.09 
  -2  -1  -2  787.82   80.89 
   2  -1   2  934.31   79.89 
  -2  -1  -2  996.80   81.89 
   2   1   2  883.81   81.49 
  -2   1  -2  855.71   79.99 
   2   1   2  865.61   80.99 
  -2   1  -2  990.30   79.69 
   3  -1   2  201.38   20.00 
  -3  -1  -2  225.18   20.10 
  -3  -1  -2  174.78   20.30 
   3  -1   2  212.88   19.20 
   3   1   2  172.78   20.00 
  -3   1  -2  224.38   19.80 
   3   1   2  199.98   20.40 
   3   1   2  200.88   21.00 
  -4  -1  -2   17.20    4.10 
  -4  -1  -2   20.80    4.00 
   4  -1   2   20.40    3.20 
   4  -1   2   11.90    3.20 
  -4   1  -2   15.50    3.20 
   4   1   2   15.90    4.40 
   4   1   2   16.40    3.90 
   5  -1   2  173.58   16.10 
  -5  -1  -2  161.28   16.80 
   5  -1   2  136.49   16.90 
  -5  -1  -2  123.19   16.70 
   5   1   2  147.89   17.50 
   5   1   2  147.59   17.70 
  -5   1  -2  175.08   16.70 
   5   1   2  163.38   16.80 
  -5   1  -2  169.78   15.00 
  -6  -1  -2   38.50    7.30 
  -6  -1  -2   58.79    7.60 
   6  -1   2   42.00    7.30 
   6  -1   2   60.19    6.90 
  -6   1  -2   44.90    5.60 
   6   1   2   41.90    8.60 
   6   1   2   47.20    8.30 
  -6   1  -2   53.59    7.20 
   6   1   2   56.29    7.30 
  -7  -1  -2    2.50    1.80 
   7  -1   2    0.40    2.40 
   7  -1   2    0.70    1.80 
  -7  -1  -2    2.30    2.30 
   7   1   2   -0.70    1.80 
  -7   1  -2    1.10    1.60 
  -7   1  -2    1.80    1.40 
   7   1   2    0.90    2.50 
   7   1   2    4.10    2.40 
  -8  -1  -2   55.29    8.20 
   8  -1   2   54.09    7.40 
  -8   1  -2   42.20    6.40 
  -8   1  -2   63.59    8.40 
   8   1   2   42.30    9.60 
   9  -1   2   -0.40    1.80 
  -9  -1  -2    0.50    1.90 
   9   1   2   -3.20    2.60 
  -9   1  -2    0.50    1.50 
   9   1   2   -1.00    2.40 
  -9   1  -2    0.80    1.90 
 -10  -1  -2   84.29   11.00 
  10  -1   2   50.09    8.80 
 -10   1  -2   49.70    8.50 
  10   1   2   69.09   13.90 
 -10   1  -2   71.49   10.30 
  11  -1   2    5.50    3.60 
 -11  -1  -2    6.10    3.50 
  11   1   2   14.00    5.50 
 -11   1  -2    6.10    3.60 
  11   1   2   -0.60    7.10 
  12  -1   2   48.80    9.50 
 -12  -1  -2   71.99   12.00 
 -12   1  -2   76.29   11.40 
 -13  -1  -2    5.80    4.60 
  13  -1   2   -3.70    3.90 
 -13   1  -2   -5.90    2.90 
  13   1   2   10.30    4.60 
 -13  -2   2   24.40    7.30 
  13  -2  -2   13.10    6.60 
 -13   2   2   30.70    8.30 
 -12  -2   2    0.60    2.70 
  12  -2  -2    1.40    4.20 
 -12   2   2    4.30    3.00 
  12   2  -2    2.10    4.90 
  11  -2  -2  269.57   33.60 
 -11  -2   2  351.86   34.30 
 -11   2   2  356.86   34.10 
  11   2  -2  274.27   35.90 
 -10  -2   2  217.08   21.50 
  10  -2  -2  153.88   21.10 
  10   2  -2  132.29   21.80 
 -10   2   2  212.68   21.40 
  -9  -2   2  203.98   22.60 
  -9   2   2  213.38   22.70 
  -9   2   2  203.08   20.70 
  -8  -2   2  164.18   16.90 
   8  -2  -2  116.99   17.20 
   8   2  -2  117.89   17.40 
  -8   2   2  168.98   16.80 
   7  -2  -2   24.30    6.80 
  -7  -2   2   39.60    6.20 
   7   2  -2   29.00    7.00 
  -7   2   2   25.80    5.60 
   7   2  -2   38.30    7.70 
  -7   2   2   44.40    5.80 
  -6  -2   2 1047.90   89.29 
   6  -2  -2  810.82   89.99 
   6   2  -2  857.81   89.99 
  -6   2   2 1074.19   89.29 
   6   2  -2 1070.09   90.69 
  -5  -2   2   30.80    7.30 
   5  -2  -2   37.70    6.50 
   5  -2  -2   31.30    5.20 
   5   2  -2   37.30    7.40 
   5   2  -2   34.10    6.60 
   5   2  -2   39.80    8.90 
  -5   2   2   37.20    5.50 
  -5   2   2   43.00    5.40 
  -4  -2   2  429.26   45.80 
   4  -2  -2  473.75   43.00 
   4  -2  -2  420.56   44.40 
   4   2  -2  462.95   43.60 
  -4   2   2  493.85   43.90 
   4   2  -2  444.26   46.80 
   4   2  -2  499.55   44.80 
   3  -2  -2  109.29   14.80 
  -3  -2   2  117.19   15.30 
  -3  -2   2  153.58   13.50 
   3  -2  -2  124.39   13.10 
   3   2  -2  135.69   15.00 
   3   2  -2  124.29   15.90 
  -3   2   2  129.89   14.80 
   3   2  -2  138.79   13.80 
  -3   2   2  159.38   13.60 
  -2  -2   2   24.30    2.90 
   2  -2  -2   23.80    2.70 
   2  -2  -2   14.30    4.20 
  -2  -2   2   13.20    4.10 
   2   2  -2   13.90    4.00 
  -2   2   2   19.60    4.70 
   2   2  -2   13.60    4.50 
  -2   2   2   23.00    2.90 
   2   2  -2   19.10    2.90 
  -1  -2   2  123.39   15.70 
  -1  -2   2  158.78   13.90 
   1  -2  -2  155.98   17.00 
  -1   2   2  137.59   14.20 
   1   2  -2  137.59   15.80 
   1   2  -2  148.99   16.70 
   1   2  -2  174.88   14.00 
  -1   2   2  136.39   16.40 
   0  -2   2 2447.16  207.58 
   0  -2  -2 2293.07  208.28 
   0  -2  -2 2417.56  205.28 
   0   2  -2 2308.77  207.58 
   0   2   2 2138.89  207.88 
   0   2  -2 2231.08  206.88 
   1  -2   2  697.13   61.69 
  -1  -2  -2  716.83   63.19 
  -1  -2  -2  635.34   60.39 
  -1  -2  -2  702.73   59.99 
   1   2   2  655.93   62.39 
  -1   2  -2  665.33   61.69 
   1   2   2  613.24   60.19 
   1   2   2  659.23   62.89 
  -1   2  -2  639.14   61.19 
  -2  -2  -2   46.30    5.10 
   2  -2   2   36.50    4.70 
  -2  -2  -2   40.50    6.70 
   2  -2   2   41.20    5.80 
   2   2   2   35.70    5.20 
   2   2   2   41.20    6.50 
   2   2   2   45.50    7.20 
  -2   2  -2   39.60    5.70 
   3  -2   2  317.47   31.90 
   3  -2   2  295.37   31.20 
  -3  -2  -2  397.46   31.70 
   3   2   2  298.17   31.80 
   3   2   2  349.57   34.40 
  -3   2  -2  342.07   31.70 
   3   2   2  328.47   33.30 
  -4  -2  -2    5.00    3.80 
   4  -2   2   10.30    3.00 
   4  -2   2   12.10    3.30 
  -4   2  -2   13.40    2.70 
   4   2   2   12.10    5.50 
   4   2   2   13.10    4.20 
  -4   2  -2   18.70    2.90 
   4   2   2    8.50    2.80 
   5  -2   2   20.80    4.30 
  -5  -2  -2   17.80    3.90 
  -5  -2  -2   30.70    6.80 
   5   2   2   18.20    4.30 
   5   2   2   27.30    7.00 
   5   2   2   33.80    6.80 
  -6  -2  -2    0.50    1.00 
   6  -2   2    3.00    1.70 
  -6   2  -2    0.60    1.20 
   6   2   2    2.70    2.90 
   6   2   2   -2.20    1.60 
  -6   2  -2    1.40    1.20 
  -7  -2  -2  139.99   17.10 
   7  -2   2  120.29   15.80 
  -7   2  -2  161.28   16.50 
  -7   2  -2  175.68   14.60 
   7   2   2  148.19   17.30 
   7   2   2  110.39   17.30 
  -8  -2  -2   85.59   10.10 
   8  -2   2   59.09    8.90 
   8   2   2   48.60   10.90 
  -8   2  -2   60.59    7.20 
   9  -2   2  158.68   19.50 
  -9  -2  -2  201.08   20.80 
  -9   2  -2  204.78   20.40 
   9   2   2  165.08   22.10 
  -9   2  -2  159.58   17.50 
  10  -2   2   37.50    8.30 
 -10  -2  -2   43.70    8.70 
 -10   2  -2   49.20    6.90 
  10   2   2   26.30    8.00 
  10   2   2   70.59   10.40 
 -10   2  -2   71.79    9.70 
 -11  -2  -2   43.40    8.60 
  11  -2   2   42.10    8.80 
 -11   2  -2   33.70    7.30 
 -11   2  -2   60.69    9.30 
  11   2   2   27.70    8.90 
 -12  -2  -2    6.90    3.90 
  12  -2   2    3.30    4.10 
  12   2   2    1.10    4.40 
 -12   2  -2    7.80    4.50 
  13  -2   2   97.39   21.30 
 -13   2  -2   88.99   14.40 
  12  -3  -2   14.80    7.00 
 -12   3   2   19.80    5.90 
 -11  -3   2   -3.70    2.20 
 -11   3   2    0.20    2.90 
  11   3  -2    6.20    5.30 
  10  -3  -2   -5.20    3.30 
 -10  -3   2   -2.90    1.20 
 -10   3   2    0.20    1.90 
  10   3  -2   -2.10    2.80 
  10   3  -2   -2.40    3.70 
  -9  -3   2   18.00    5.00 
   9  -3  -2   29.10    8.20 
   9   3  -2   51.89   10.20 
  -9   3   2   29.60    6.00 
   9   3  -2   31.50    7.60 
   8  -3  -2    3.60    3.70 
   8   3  -2    7.90    4.50 
  -8   3   2   11.00    3.60 
  -8   3   2   13.00    3.50 
   7  -3  -2   -0.20    3.00 
  -7  -3   2   -0.20    1.00 
  -7   3   2    2.70    2.10 
  -7   3   2    1.40    1.80 
   7   3  -2    2.60    3.30 
   7   3  -2    0.20    1.70 
   6  -3  -2   -0.70    2.50 
  -6  -3   2    3.00    1.60 
  -6   3   2   11.30    3.50 
   6   3  -2    1.50    2.40 
   6   3  -2    3.10    2.20 
  -6   3   2    3.80    1.90 
   5  -3  -2    5.60    3.60 
  -5  -3   2    7.60    2.20 
   5   3  -2    3.60    3.40 
  -5   3   2    9.40    3.20 
   5   3  -2    4.20    2.60 
  -5   3   2    7.20    2.20 
  -4  -3   2   15.70    3.80 
   4  -3  -2   17.50    5.60 
   4  -3  -2   14.10    3.00 
  -4   3   2   19.90    5.10 
   4   3  -2   15.60    3.90 
  -4   3   2   17.90    2.90 
   4   3  -2   18.10    5.30 
  -3  -3   2  708.43   56.59 
  -3  -3   2  545.85   60.19 
   3  -3  -2  646.14   60.79 
   3  -3  -2  546.85   56.09 
  -3   3   2  620.74   56.59 
   3   3  -2  646.74   59.89 
   3   3  -2  603.14   57.19 
  -3   3   2  664.43   60.29 
   3   3  -2  618.14   61.69 
   2  -3  -2   89.19    9.00 
   2  -3  -2  106.39   13.60 
  -2  -3   2  102.19    9.40 
  -2   3   2  109.19   13.10 
   2   3  -2   91.39   13.30 
   2   3  -2   98.59   12.60 
  -2   3   2   84.79    9.60 
   2   3  -2   92.39    9.90 
   1  -3  -2  550.84   51.19 
  -1  -3   2  561.04   50.79 
  -1   3   2  515.65   46.40 
   1   3  -2  459.85   45.90 
   1   3  -2  504.45   50.59 
   1   3  -2  505.15   49.50 
  -1   3   2  496.45   50.29 
   0  -3   2  376.26   35.10 
   0  -3  -2  339.17   35.60 
   0   3   2  325.87   35.30 
   0   3  -2  326.07   34.00 
   0   3  -2  324.97   34.70 
  -1  -3  -2  621.54   60.09 
  -1  -3  -2  600.54   55.59 
  -1  -3  -2  663.83   54.79 
   1  -3   2  612.14   58.59 
  -1   3  -2  586.04   58.09 
   1   3   2  632.04   59.69 
  -1   3  -2  575.54   58.59 
   1   3   2  573.64   59.59 
  -2  -3  -2  248.18   27.90 
   2  -3   2  298.57   30.10 
  -2  -3  -2  342.97   27.20 
  -2  -3  -2  298.37   32.90 
  -2   3  -2  287.47   30.10 
   2   3   2  281.67   31.80 
   2   3   2  237.78   27.80 
   2   3   2  258.67   31.30 
  -2   3  -2  337.27   26.50 
  -3  -3  -2  787.22   62.69 
  -3  -3  -2  772.72   68.19 
   3  -3   2  694.43   64.99 
   3   3   2  642.34   65.99 
   3   3   2  566.44   63.29 
  -3   3  -2  680.43   64.69 
   3   3   2  660.33   67.29 
   4  -3   2    6.40    3.00 
  -4  -3  -2    9.80    2.60 
  -4   3  -2    4.00    2.80 
   4   3   2    6.60    3.90 
  -4   3  -2    9.80    2.20 
   4   3   2    7.80    2.70 
   5  -3   2   78.29   11.00 
  -5  -3  -2   91.49   10.20 
   5   3   2   70.79   11.00 
  -5   3  -2   97.39   10.40 
   5   3   2   82.69   12.30 
  -6  -3  -2    0.10    1.10 
   6  -3   2    4.00    2.30 
   6   3   2   -0.30    1.70 
  -6   3  -2    1.60    1.60 
  -6   3  -2    0.00    1.20 
   7  -3   2  105.89   13.50 
   7   3   2  141.49   16.30 
   7   3   2   97.19   14.60 
   8  -3   2    0.60    2.80 
  -8  -3  -2    3.60    2.50 
  -8   3  -2    3.40    3.20 
  -8   3  -2    4.90    2.00 
   8   3   2    3.20    3.60 
   8   3   2    1.60    2.70 
   9  -3   2   17.50    5.10 
  -9  -3  -2   17.60    4.70 
   9   3   2   27.80    8.00 
   9   3   2   10.40    5.10 
  -9   3  -2   25.60    5.90 
  10  -3   2   51.29    9.20 
 -10  -3  -2   78.69   10.90 
 -10   3  -2   55.99    7.70 
 -10   3  -2   66.39   10.20 
  10   3   2   83.79   12.50 
 -11  -3  -2   12.20    5.00 
  11  -3   2    4.60    4.20 
  11   3   2   15.00    6.80 
  12   3   2    0.30    5.00 
 -12   3  -2    4.40    3.80 
  11  -4  -2   13.60    6.70 
 -11   4   2   12.60    4.60 
  11   4  -2   20.90   12.70 
  10  -4  -2    3.00    5.00 
 -10   4   2   -1.40    1.70 
  10   4  -2    8.30    5.30 
  -9  -4   2  143.79   16.10 
   9  -4  -2  107.79   17.10 
  -9   4   2  139.49   16.00 
   8  -4  -2   -1.20    3.90 
   8   4  -2   -2.70    2.00 
  -8   4   2   -1.00    1.40 
   8   4  -2    3.40    3.70 
  -7  -4   2  115.39   13.00 
   7  -4  -2  126.19   16.60 
   7   4  -2  126.49   16.50 
  -7   4   2  104.39   12.90 
   6  -4  -2   34.80    8.70 
  -6  -4   2   23.00    4.50 
  -6   4   2   30.90    4.80 
   6   4  -2   36.20    8.70 
  -6   4   2   40.30    7.10 
   6   4  -2   22.90    5.90 
  -5  -4   2  119.49   12.30 
   5  -4  -2  124.39   16.80 
   5   4  -2   92.99   13.50 
  -5   4   2  125.09   15.50 
   5   4  -2  136.19   16.80 
  -5   4   2  116.69   12.50 
   4  -4  -2  647.84   61.29 
  -4  -4   2  606.14   55.29 
   4   4  -2  709.23   60.99 
   4   4  -2  533.35   56.69 
  -4   4   2  673.13   60.49 
  -4   4   2  528.95   55.39 
  -3  -4   2   29.60    3.60 
   3  -4  -2   21.10    7.30 
   3   4  -2   23.80    4.70 
  -3   4   2   43.10    9.20 
  -3   4   2   25.20    3.80 
   3   4  -2   26.40    7.40 
   2  -4  -2    7.00    4.50 
   2   4  -2    3.00    1.50 
  -2   4   2    6.70    4.00 
  -2   4   2    3.40    1.20 
   2   4  -2    4.90    3.60 
   1  -4  -2    9.20    5.10 
   1   4  -2   19.50    6.00 
   0  -4   2    3.30    3.90 
   0  -4  -2   10.90    5.20 
   0   4  -2    4.20    3.70 
   0   4   2    3.20    3.90 
   0   4  -2   -0.80    3.10 
   1  -4   2    1.90    4.40 
  -1  -4  -2    6.30    4.30 
  -1   4  -2    4.20    3.10 
   1   4   2    1.60    3.30 
  -1   4  -2   -1.70    2.30 
  -2  -4  -2    4.60    4.50 
  -2  -4  -2    5.90    1.20 
   2  -4   2   12.90    5.30 
   2   4   2    5.30    3.80 
  -2   4  -2    4.90    3.40 
  -2   4  -2    4.30    3.20 
   3  -4   2  142.49   17.00 
  -3  -4  -2  146.79   12.80 
  -3   4  -2  124.19   16.40 
   3   4   2  132.59   17.90 
  -3   4  -2  113.49   12.30 
  -3   4  -2  129.69   17.30 
  -4  -4  -2   95.29    9.70 
   4  -4   2   84.09   12.50 
   4   4   2  101.29   14.80 
  -4   4  -2   93.19    9.40 
  -4   4  -2   84.69   12.40 
   4   4   2   77.69   11.30 
  -5  -4  -2  195.78   18.10 
   5  -4   2  173.28   20.50 
  -5   4  -2  180.58   19.80 
   5   4   2  134.79   19.30 
   5   4   2  179.88   22.70 
  -5   4  -2  186.48   17.60 
   6  -4   2  426.76   49.80 
  -6  -4  -2  574.94   48.80 
   6   4   2  534.65   53.19 
  -6   4  -2  523.15   49.10 
  -7  -4  -2   48.60    7.40 
   7  -4   2   33.10    7.30 
  -7   4  -2   45.60    6.10 
   7   4   2   31.80    9.20 
   7   4   2   29.30    7.50 
  -7   4  -2   45.50    6.30 
  -8  -4  -2    6.30    3.20 
   8  -4   2    8.30    3.30 
   8   4   2    6.80    4.60 
   8   4   2    0.70    3.10 
  -8   4  -2    8.90    3.10 
  -8   4  -2    4.00    2.60 
  -9  -4  -2    7.60    3.30 
   9  -4   2    4.90    3.20 
  -9   4  -2   12.20    3.70 
   9   4   2    0.50    3.80 
   9   4   2    0.70    4.10 
  10   4   2    5.20    5.00 
  11   4   2   21.50   11.40 
   9  -5  -2    0.10    4.00 
  -9   5   2    3.80    2.40 
   9   5  -2   -0.60    7.00 
   8  -5  -2   13.30    6.60 
   8   5  -2   16.70    6.80 
  -8   5   2    7.30    3.20 
   8   5  -2    8.20    4.50 
   7  -5  -2   -7.00    3.10 
  -7  -5   2    0.50    1.90 
   7   5  -2   -1.00    3.50 
   7   5  -2    3.30    3.00 
  -7   5   2    1.60    1.60 
  -6  -5   2   26.10    4.40 
   6  -5  -2   35.00    8.40 
  -6   5   2   26.80    4.40 
   6   5  -2   21.00    7.50 
   5  -5  -2   11.00    6.50 
   5   5  -2   24.90    8.00 
   5   5  -2   22.60    5.60 
  -5   5   2   19.40    3.90 
   4  -5  -2  100.09   16.30 
  -4   5   2  103.79   10.80 
   4   5  -2  105.79   16.90 
   4   5  -2   92.49   11.90 
   3  -5  -2  170.78   23.10 
   3   5  -2  177.88   23.00 
   2  -5  -2   -1.30    3.40 
   2   5  -2   -4.10    2.70 
  -2   5   2    0.90    3.20 
   1  -5  -2   13.00    6.10 
  -1   5   2    1.60    2.90 
   1   5  -2    2.40    4.00 
   0  -5  -2   33.10   10.00 
   0   5  -2   33.20    9.00 
   0   5   2   28.60    8.90 
   1  -5   2  134.79   18.60 
  -1  -5  -2  120.99   19.10 
  -1   5  -2  115.29   17.40 
   1   5   2  117.39   18.50 
  -2  -5  -2   10.70    6.70 
   2  -5   2   17.10    6.00 
   2   5   2   13.30    7.60 
  -2   5  -2   12.30    5.60 
   3  -5   2    3.90    4.00 
   3   5   2    1.40    3.20 
   4  -5   2   44.70   10.30 
   4   5   2   53.49   12.70 
  -4   5  -2   69.79   10.40 
  -5  -5  -2   34.60    4.50 
   5  -5   2   23.30    6.80 
  -5   5  -2   26.80    7.50 
  -5   5  -2   31.30    4.30 
   5   5   2   24.50    6.20 
   5   5   2   41.80   10.80 
  -6  -5  -2    3.20    2.00 
   6  -5   2    8.70    3.60 
  -6   5  -2    2.50    1.50 
   6   5   2    1.60    2.60 
   6   5   2    4.80    5.00 
  -6   5  -2    7.10    3.90 
  -7  -5  -2    2.40    2.00 
   7  -5   2   -3.10    2.60 
  -7   5  -2   -0.30    1.50 
   7   5   2    2.60    5.20 
  -7   5  -2    0.30    3.30 
   7   5   2    3.20    3.50 
   8   5   2   -1.90    3.30 
  -8   5  -2   -0.30    3.10 
   8   5   2    0.90    4.70 
  -8   5  -2   -0.20    1.60 
   9  -5   2    5.90    3.90 
   9   5   2    4.90    7.10 
  -9   5  -2   10.80    3.70 
   7  -6  -2    6.10    6.00 
   7   6  -2    5.30    5.30 
  -7   6   2    5.30    2.60 
   7   6  -2    3.10    3.80 
  -7   6   2   -1.10    5.40 
   6  -6  -2   12.40    6.40 
  -6   6   2    4.90    2.10 
   6   6  -2    4.90    3.20 
   6   6  -2    3.80    5.00 
  -6   6   2    4.70    5.20 
   5  -6  -2   23.50    7.80 
  -5   6   2   18.50    7.30 
   5   6  -2   24.90    9.50 
   4  -6  -2    4.10    5.20 
   4   6  -2   -5.10    4.10 
  -4   6   2    0.10    4.20 
   3   6  -2  214.78   28.30 
  -2   6   2   -2.30    4.80 
   2   6  -2   -3.20    4.20 
   1  -6  -2   49.40   13.70 
   1   6  -2   61.79   13.30 
  -1   6   2   43.70   12.60 
   0  -6  -2   -2.10    5.70 
   0   6  -2    3.30    4.20 
   0   6   2    0.10    4.40 
  -1  -6  -2   29.10   10.60 
  -1   6  -2   11.30    6.40 
   1   6   2   15.70    8.10 
   2   6   2   24.30    9.20 
  -2   6  -2   39.10   10.30 
   3  -6   2    1.30    4.50 
   3   6   2    4.70    5.50 
  -3   6  -2   -1.40    4.60 
   4  -6   2    5.00    4.80 
  -4   6  -2    3.80    4.60 
   4   6   2   -1.30    5.30 
   5  -6   2    2.20    4.90 
  -5   6  -2    3.60    5.10 
   5   6   2   10.60    7.40 
   6  -6   2    5.00    4.80 
  -6   6  -2    1.00    4.50 
   7  -6   2   -0.80    4.60 
  -7   6  -2   16.00    5.10 
  -7   6  -2   11.20    3.30 
  -7   6  -2    2.40    2.10 
   7   6   2    3.60    6.30 
  -2   7   2    3.30    6.40 
   2   7  -2   -7.90    5.20 
   1   7  -2   13.40    7.00 
  -1   7   2    0.70    6.70 
   0   7   2    7.90    6.50 
   0   7  -2   -7.60    5.00 
   1   7   2    6.50    8.30 
  -1   7  -2    1.90    5.90 
  -2   7  -2   32.40    9.70 
   2   7   2   26.80   11.80 
 -13   0   3    4.50    3.60 
  13   0  -3    6.50    4.60 
  12   0  -3    6.00    3.60 
 -12   0   3   -3.80    2.20 
 -11   0   3  103.79   14.10 
  11   0  -3   92.39   13.00 
 -10   0   3   -0.90    1.50 
  10   0  -3    2.80    3.00 
  -9   0   3  566.14   67.49 
   9   0  -3  674.13   67.29 
   9   0  -3  756.72   64.49 
  -8   0   3    1.20    1.70 
   8   0  -3   -1.90    1.80 
   8   0  -3    0.60    2.30 
  -7   0   3    2.70    1.60 
  -7   0   3    3.20    1.80 
   7   0  -3    5.00    2.80 
   7   0  -3    2.90    2.30 
   6   0  -3    1.60    1.60 
   6   0  -3    0.10    1.60 
  -6   0   3   -1.10    0.70 
  -6   0   3   -0.10    0.90 
  -5   0   3  353.46   33.80 
  -5   0   3  344.67   33.10 
   5   0  -3  362.16   34.70 
  -4   0   3    0.20    0.80 
   4   0  -3    0.80    0.90 
  -4   0   3    0.70    1.00 
   4   0  -3   -1.00    1.10 
  -3   0   3  776.22   62.79 
   3   0  -3  603.14   62.79 
   2   0  -3   -0.20    0.30 
   2   0  -3   -0.50    0.70 
  -2   0   3   -0.50    0.70 
  -2   0   3   -0.10    0.50 
   0   0   3   -0.20    0.20 
   0   0   3   -0.20    0.10 
   1   0   3  483.45   39.80 
  -1   0  -3  486.45   39.80 
  -1   0  -3  406.26   40.10 
   1   0   3  375.86   40.00 
  -2   0  -3   -1.00    0.60 
   2   0   3    0.60    0.80 
  -2   0  -3   -0.10    0.50 
   2   0   3   -0.20    0.60 
   2   0   3   -0.60    0.80 
   3   0   3  705.03   57.09 
   3   0   3  547.45   57.29 
  -3   0  -3  619.24   57.29 
  -3   0  -3  612.84   56.49 
  -4   0  -3    1.50    1.00 
   4   0   3    0.10    0.90 
   4   0   3    1.60    1.30 
  -4   0  -3   -0.90    0.70 
  -5   0  -3  640.44   62.99 
  -5   0  -3  746.93   64.09 
   5   0   3  678.73   64.89 
   6   0   3    3.30    2.30 
   6   0   3    1.90    2.10 
  -6   0  -3   -0.80    1.10 
  -6   0  -3   -1.50    1.40 
   7   0   3  405.06   42.00 
  -7   0  -3  457.55   40.30 
  -7   0  -3  366.46   39.00 
   8   0   3    0.70    2.00 
   8   0   3    1.30    3.10 
  -8   0  -3    1.90    1.70 
   9   0   3  819.92   69.69 
   9   0   3  704.93   71.29 
  -9   0  -3  622.14   66.89 
 -10   0  -3    2.60    2.50 
  10   0   3   -0.50    2.30 
 -11   0  -3   28.90    7.00 
  11   0   3   27.00    6.10 
 -12   0  -3    1.20    3.30 
  12   0   3    0.90    2.70 
 -13   0  -3   70.99   12.60 
  13   0   3   79.79   11.30 
  13  -1  -3    5.70    4.50 
 -13  -1   3    7.00    4.40 
  13   1  -3   13.70    5.10 
 -13   1   3    4.00    3.70 
 -12  -1   3  123.19   17.20 
  12   1  -3  157.48   17.80 
 -12   1   3  118.49   17.30 
 -11  -1   3    0.80    2.80 
  11  -1  -3    0.20    2.80 
  11   1  -3    9.40    5.70 
  11   1  -3    0.30    5.00 
 -11   1   3    2.40    2.70 
 -10   1   3   11.80    4.00 
  10   1  -3   15.10    6.40 
  10   1  -3   11.10    5.50 
   9  -1  -3  459.45   47.90 
  -9  -1   3  556.34   48.30 
  -9   1   3  558.44   48.20 
  -9   1   3  411.96   45.70 
   9   1  -3  473.15   50.49 
  -8  -1   3   40.90    6.50 
   8  -1  -3   26.60    6.50 
   8  -1  -3   31.50    7.10 
  -8   1   3   27.20    4.80 
   8   1  -3   43.00    8.90 
  -8   1   3   35.00    6.90 
   7  -1  -3 1138.49  105.89 
   7  -1  -3 1162.78  106.49 
  -7  -1   3 1269.37  105.49 
   7   1  -3 1164.78  107.19 
  -7   1   3  966.10  109.69 
  -6  -1   3   22.20    4.50 
   6  -1  -3   21.70    5.10 
  -6  -1   3   11.00    3.90 
   6  -1  -3   23.20    5.30 
   6   1  -3   16.90    4.20 
   6   1  -3   36.80    5.60 
  -6   1   3   19.90    4.30 
   5  -1  -3   29.30    4.30 
   5  -1  -3   13.50    4.20 
  -5  -1   3   15.80    4.00 
   5   1  -3   23.00    4.80 
  -5   1   3   20.90    3.60 
  -5   1   3   16.30    3.50 
   5   1  -3    9.80    3.10 
  -4  -1   3    7.40    2.60 
   4  -1  -3    7.70    2.70 
  -4  -1   3    8.00    2.30 
   4  -1  -3    8.90    2.60 
   4   1  -3   10.80    2.90 
  -4   1   3    6.10    2.00 
  -4   1   3    3.40    1.50 
   4   1  -3    9.60    2.70 
  -3  -1   3 3049.69  291.97 
   3  -1  -3 3298.67  292.37 
  -3   1   3 3466.55  291.77 
  -2  -1   3  647.44   65.89 
   2  -1  -3  641.34   66.09 
   2   1  -3  762.02   65.79 
  -2   1   3  664.03   65.89 
  -2   1   3  899.01   65.79 
  -1  -1   3    0.70    0.60 
   1  -1  -3   -0.20    0.80 
  -1  -1   3    0.10    0.90 
   1  -1  -3    0.10    0.40 
   1   1  -3   -0.50    0.70 
  -1   1   3    0.00    0.40 
   1   1  -3    0.40    0.50 
  -1   1   3   -1.60    1.00 
  -1  -1  -3 2443.46  205.88 
   1  -1   3 2576.24  203.98 
  -1   1  -3 2298.57  203.98 
  -1   1  -3 2240.18  203.78 
   1   1   3 2185.58  205.38 
  -1   1  -3 2016.10  203.98 
   2  -1   3 2416.36  236.58 
  -2  -1  -3 2972.30  238.28 
   2  -1   3 2845.02  235.78 
   2   1   3 2620.54  237.48 
  -2   1  -3 2615.64  236.58 
   2   1   3 2670.53  237.88 
   2   1   3 2442.36  236.88 
   3  -1   3 2850.21  288.27 
   3  -1   3 3580.34  287.27 
  -3  -1  -3 3428.26  288.67 
  -3  -1  -3 2971.80  288.87 
  -3   1  -3 3375.26  288.27 
   3   1   3 2911.91  288.67 
   3   1   3 3331.17  289.67 
   3   1   3 3402.06  289.07 
  -4  -1  -3  577.24   50.39 
  -4  -1  -3  476.35   50.49 
   4  -1   3  462.25   50.09 
   4   1   3  526.15   51.29 
   4   1   3  591.94   50.69 
  -4   1  -3  585.14   50.09 
   5  -1   3  105.69    9.80 
  -5  -1  -3   94.79   10.80 
   5  -1   3   76.09   10.70 
  -5  -1  -3   72.09   10.60 
   5   1   3   67.09   10.80 
   5   1   3   99.79   10.80 
  -5   1  -3   95.39   10.60 
   5   1   3   85.39   11.60 
  -6  -1  -3  254.57   29.10 
   6  -1   3  260.77   29.70 
  -6  -1  -3  327.47   29.40 
  -6   1  -3  268.07   26.90 
   6   1   3  284.07   30.50 
  -6   1  -3  343.07   29.30 
   6   1   3  285.77   30.20 
   7  -1   3  416.46   45.40 
  -7  -1  -3  382.16   44.50 
  -7  -1  -3  565.34   45.40 
  -7   1  -3  564.24   45.00 
   7   1   3  456.05   46.10 
   7   1   3  452.15   46.60 
  -7   1  -3  395.96   42.30 
  -8  -1  -3    4.50    2.80 
   8  -1   3    5.30    2.30 
  -8  -1  -3    0.10    2.90 
   8   1   3   10.50    3.70 
  -8   1  -3    3.40    2.10 
   8   1   3    1.40    3.50 
  -8   1  -3    4.80    2.20 
   9  -1   3  231.18   24.00 
  -9  -1  -3  269.37   26.10 
  -9   1  -3  291.57   26.20 
   9   1   3  224.38   28.20 
  -9   1  -3  183.08   23.40 
  10  -1   3  146.59   17.10 
 -10  -1  -3  173.18   19.40 
 -10   1  -3  138.09   17.10 
  10   1   3  115.19   20.70 
 -10   1  -3  187.28   19.20 
 -11  -1  -3  138.29   17.00 
 -11   1  -3  103.59   15.10 
 -11   1  -3  150.48   17.30 
 -12  -1  -3   -1.10    3.60 
  12  -1   3    6.10    3.80 
  12   1   3   -2.10    3.50 
 -12   1  -3    4.90    3.50 
  13  -1   3    4.60    4.90 
 -13  -1  -3   10.90    6.00 
  13   1   3   31.00    7.00 
 -13   1  -3   18.00    6.00 
 -13  -2   3    0.00    4.60 
  13  -2  -3    7.60    6.90 
 -13   2   3   -2.50    3.30 
  13   2  -3    1.00    5.40 
 -12  -2   3   18.40    5.90 
  12  -2  -3   29.00    8.60 
  12   2  -3   48.70   10.70 
 -12   2   3   24.90    6.70 
 -11  -2   3   31.90    7.40 
  11  -2  -3   17.50    6.80 
 -11   2   3   20.00    5.60 
  11   2  -3   16.90    7.20 
 -10  -2   3   27.30    6.40 
  10  -2  -3   16.00    6.70 
  10   2  -3   37.80    8.50 
 -10   2   3   18.90    5.30 
  10   2  -3   23.20    7.60 
   9  -2  -3  274.47   35.90 
  -9  -2   3  357.86   35.50 
  -9   2   3  397.86   33.80 
  -9   2   3  345.77   35.30 
   8  -2  -3  357.46   38.30 
  -8  -2   3  377.66   36.80 
  -8   2   3  428.36   37.30 
   8   2  -3  311.07   37.90 
  -7  -2   3   59.79    8.40 
   7  -2  -3   43.50    9.90 
  -7   2   3   63.59    8.50 
  -7   2   3   71.79    8.30 
   7   2  -3   70.79   10.00 
   7   2  -3   44.30    9.50 
  -6  -2   3 1005.40   89.19 
   6  -2  -3  840.32   90.39 
   6   2  -3  829.52   89.69 
  -6   2   3 1056.99   89.29 
   6   2  -3 1129.59   90.89 
   5  -2  -3 1638.34  155.48 
   5  -2  -3 1727.33  153.78 
  -5  -2   3 1528.05  155.78 
   5   2  -3 1759.12  154.58 
  -5   2   3 1898.01  154.18 
   5   2  -3 1674.73  160.28 
   4  -2  -3  571.04   64.19 
   4  -2  -3  693.33   62.69 
  -4  -2   3  575.14   67.49 
  -4  -2   3  806.92   63.09 
  -4   2   3  669.93   63.79 
   4   2  -3  668.43   63.19 
   4   2  -3  685.43   64.19 
  -4   2   3  780.02   63.09 
   3  -2  -3    6.70    3.10 
  -3  -2   3    9.20    2.10 
   3  -2  -3    7.60    1.80 
  -3  -2   3   10.20    3.70 
  -3   2   3   10.80    3.40 
   3   2  -3    6.90    2.00 
  -3   2   3   10.20    2.20 
   3   2  -3    9.10    3.00 
   2  -2  -3  107.99   14.00 
  -2  -2   3  144.99   12.00 
  -2  -2   3   96.39   13.40 
   2   2  -3  120.69   13.30 
  -2   2   3  111.09   13.80 
  -2   2   3  110.89   11.90 
   2   2  -3  114.69   14.30 
   2   2  -3  131.79   11.80 
  -1  -2   3 1181.58  100.79 
  -1  -2   3 1014.00  102.39 
   1  -2  -3 1182.28  103.99 
  -1   2   3 1062.59  100.89 
   1   2  -3 1187.78  103.49 
  -1   2   3 1116.79  103.39 
   1   2  -3 1127.09  102.29 
   0  -2  -3   44.10    7.40 
   0  -2  -3   43.80    5.30 
   0  -2   3   53.69    7.00 
   0  -2  -3   38.40    5.10 
   0   2   3   42.10    7.10 
   0   2   3   46.60    5.60 
   0   2  -3   49.80    6.40 
   0   2  -3   46.20    6.80 
   0   2  -3   49.30    4.60 
  -1  -2  -3   37.50    6.60 
  -1  -2  -3   33.40    4.80 
  -1  -2  -3   32.30    4.40 
   1  -2   3   36.90    5.20 
  -1   2  -3   36.60    4.30 
  -1   2  -3   41.80    5.70 
  -1   2  -3   33.80    4.90 
  -1   2  -3   34.00    3.90 
   1   2   3   37.60    6.30 
  -2  -2  -3   16.70    2.80 
   2  -2   3   14.10    3.30 
  -2  -2  -3   13.70    4.30 
   2  -2   3   11.50    2.50 
   2   2   3   10.20    3.90 
   2   2   3   13.20    4.30 
   2   2   3   12.30    3.00 
  -2   2  -3   15.50    2.30 
   3  -2   3   28.00    4.30 
   3  -2   3   32.50    4.60 
  -3  -2  -3   31.00    6.90 
  -3  -2  -3   34.30    4.70 
   3   2   3   33.50    7.20 
  -3   2  -3   33.90    4.30 
   3   2   3   35.20    6.20 
  -3   2  -3   31.10    4.40 
   3   2   3   19.30    4.50 
   4  -2   3  471.35   45.20 
  -4   2  -3  547.15   44.50 
   4   2   3  494.15   47.40 
   4   2   3  416.16   46.10 
  -5  -2  -3 1647.44  128.99 
   5  -2   3 1432.96  127.79 
  -5  -2  -3 1182.78  129.79 
   5   2   3 1334.37  129.49 
   5   2   3 1507.05  130.79 
   5   2   3 1378.46  131.39 
  -6  -2  -3   12.20    3.40 
   6  -2   3   11.90    3.40 
   6   2   3    8.30    3.30 
  -6   2  -3   19.40    4.40 
   6   2   3   20.40    5.40 
  -7  -2  -3  279.97   28.30 
   7  -2   3  249.68   27.00 
  -7   2  -3  295.87   28.00 
   7   2   3  296.87   29.10 
  -7   2  -3  285.87   25.50 
   7   2   3  219.68   29.10 
  -8  -2  -3  180.78   19.40 
   8  -2   3  153.48   18.00 
   8   2   3  205.18   20.10 
  -8   2  -3  197.78   19.20 
  -8   2  -3  152.78   16.40 
   8   2   3  125.39   19.70 
   9  -2   3   91.59   12.30 
  -9  -2  -3  118.39   13.80 
  -9   2  -3  121.49   13.50 
  -9   2  -3   86.79   10.70 
   9   2   3   82.99   14.40 
 -10  -2  -3   21.70    5.30 
  10  -2   3   17.20    4.70 
  10   2   3    4.20    4.40 
  10   2   3   15.90    5.80 
 -10   2  -3   10.40    3.60 
 -10   2  -3    9.90    3.80 
  11  -2   3   11.00    4.30 
 -11  -2  -3   10.00    4.10 
 -11   2  -3    9.20    4.10 
  11   2   3   19.90    8.50 
  11   2   3    7.20    4.60 
  12  -2   3   39.80    9.00 
 -12  -2  -3   28.80   10.60 
 -12   2  -3   45.90    9.40 
  12  -3  -3    8.30    5.90 
  12   3  -3    4.70    6.00 
 -12   3   3   -1.50    3.00 
  11  -3  -3    7.90    6.00 
 -11  -3   3    3.40    3.70 
 -11   3   3    5.50    3.70 
  11   3  -3   16.20    7.70 
  10  -3  -3   10.20    4.60 
 -10  -3   3    2.80    3.50 
  10   3  -3   11.80    5.70 
 -10   3   3   14.40    4.80 
  10   3  -3   10.10    4.30 
   9  -3  -3   11.00    5.00 
  -9  -3   3   11.00    3.40 
  -9   3   3   12.80    3.80 
   9   3  -3   18.00    6.30 
   9   3  -3    4.60    3.40 
   8  -3  -3   22.60    6.50 
   8   3  -3   37.20    8.30 
   8   3  -3   21.50    5.80 
  -8   3   3   37.30    6.20 
  -8   3   3   40.60    5.90 
   7  -3  -3    9.60    4.40 
  -7  -3   3    5.20    2.30 
   7   3  -3    2.20    2.40 
  -7   3   3    8.80    3.30 
   7   3  -3    4.30    3.80 
  -7   3   3    4.60    2.20 
  -6  -3   3  263.77   25.70 
   6  -3  -3  233.58   28.30 
  -6   3   3  263.67   25.80 
  -6   3   3  269.17   26.70 
   6   3  -3  262.97   28.00 
   5  -3  -3   99.49   13.70 
  -5  -3   3  108.29   10.80 
   5   3  -3   82.39   11.20 
  -5   3   3  100.69   12.20 
  -5   3   3   92.79   10.60 
   5   3  -3   92.99   12.70 
   4  -3  -3  152.78   18.20 
  -4  -3   3  170.88   15.10 
   4  -3  -3  128.59   14.60 
   4   3  -3  143.09   15.50 
  -4   3   3  140.79   17.20 
   4   3  -3  162.18   17.80 
  -4   3   3  141.19   14.90 
   3  -3  -3  102.89   11.20 
  -3  -3   3  121.69   15.40 
  -3  -3   3  125.49   11.70 
   3  -3  -3  125.39   15.50 
   3   3  -3  118.89   14.30 
  -3   3   3  110.39   11.80 
  -3   3   3  128.39   15.10 
   3   3  -3  113.99   15.40 
   3   3  -3  107.89   12.00 
  -2  -3   3  796.12   70.39 
   2  -3  -3  761.92   70.19 
   2  -3  -3  771.72   74.99 
   2   3  -3  747.33   74.99 
   2   3  -3  821.42   73.79 
   2   3  -3  771.32   70.49 
  -2   3   3  794.72   74.59 
   1  -3  -3  391.06   31.00 
   1  -3  -3  293.37   31.30 
   1  -3  -3  358.06   36.60 
   1   3  -3  370.36   36.30 
   1   3  -3  345.57   34.70 
   1   3  -3  335.47   31.30 
  -1   3   3  349.17   32.30 
  -1   3   3  327.57   35.70 
   0  -3  -3  172.48   20.90 
   0  -3  -3  161.98   16.10 
   0  -3  -3  187.78   16.30 
   0  -3   3  195.58   20.30 
   0   3  -3  164.98   19.80 
   0   3  -3  163.18   19.10 
  -1  -3  -3  823.72   70.79 
  -1  -3  -3  849.61   76.39 
   1  -3   3  845.02   74.29 
  -1  -3  -3  749.92   71.79 
  -1   3  -3  785.02   73.49 
   1   3   3  794.82   75.49 
   1   3   3  687.23   74.99 
  -1   3  -3  754.92   74.19 
  -2  -3  -3   26.30    4.50 
   2  -3   3   30.60    6.40 
  -2  -3  -3   27.90    3.80 
  -2   3  -3   32.80    3.70 
  -2   3  -3   22.10    5.30 
   2   3   3   23.10    4.70 
   2   3   3   29.90    7.30 
  -2   3  -3   22.90    5.80 
  -3  -3  -3    2.30    1.20 
   3  -3   3    4.90    2.60 
  -3  -3  -3    4.80    3.20 
   3   3   3    2.80    2.80 
  -3   3  -3    4.00    1.20 
  -3   3  -3    3.30    2.50 
   3   3   3   10.10    4.30 
   3   3   3    2.20    1.80 
  -4  -3  -3  391.96   33.40 
   4  -3   3  313.97   33.90 
  -4   3  -3  334.17   33.50 
   4   3   3  339.57   36.20 
   5  -3   3  304.57   31.80 
  -5  -3  -3  357.06   31.80 
   5   3   3  272.57   32.50 
   5   3   3  306.57   34.10 
  -5   3  -3  358.36   31.10 
   6  -3   3   38.40    6.50 
  -6  -3  -3   46.10    6.70 
  -6   3  -3   49.80    6.30 
   6   3   3   24.10    6.50 
  -6   3  -3   42.60    5.20 
   6   3   3   29.10    7.90 
   7  -3   3  518.05   51.19 
   7   3   3  480.05   53.39 
   7   3   3  632.74   54.99 
   8  -3   3   15.60    4.30 
  -8  -3  -3   17.50    4.70 
  -8   3  -3   20.20    3.40 
   8   3   3   14.10    5.80 
  -8   3  -3   19.10    6.10 
   9  -3   3    0.50    2.30 
  -9  -3  -3   -0.50    2.60 
  -9   3  -3    1.70    2.10 
   9   3   3   -1.80    2.90 
  -9   3  -3   -0.20    1.50 
   9   3   3    2.60    3.40 
  10  -3   3   -0.40    2.30 
 -10   3  -3   -1.80    2.10 
  10   3   3   -5.20    3.40 
  10   3   3    2.90    3.70 
 -10   3  -3   -0.20    2.10 
 -11  -3  -3   39.80    8.80 
 -11   3  -3   32.50    7.60 
  11   3   3   53.29   11.10 
  12   3   3   73.29   12.70 
 -12   3  -3   42.70   10.00 
  11  -4  -3   -2.40    5.50 
 -11   4   3    9.90    4.20 
  11   4  -3   29.90   15.00 
  10  -4  -3    4.10    5.10 
  10   4  -3   11.00    6.60 
 -10   4   3    7.70    3.40 
   9  -4  -3   13.30    6.10 
  -9  -4   3    7.60    3.70 
   9   4  -3    9.00    4.60 
   9   4  -3   19.50    6.80 
  -9   4   3   10.70    3.70 
   8  -4  -3    5.90    3.70 
  -8  -4   3   -0.60    2.90 
   8   4  -3    0.10    2.10 
   8   4  -3   -1.20    3.10 
  -8   4   3   -0.80    1.50 
   7  -4  -3   47.10   10.10 
  -7  -4   3   48.10    6.60 
   7   4  -3   29.50    7.30 
  -7   4   3   36.90    6.30 
   7   4  -3   62.19    9.70 
  -6  -4   3  130.29   14.00 
   6  -4  -3  139.09   18.20 
   6   4  -3  112.79   15.30 
  -6   4   3  124.39   14.10 
   6   4  -3  166.18   18.40 
   5  -4  -3   12.70    5.10 
  -5  -4   3    9.60    2.20 
   5   4  -3    6.40    4.30 
   5   4  -3    4.80    2.60 
  -5   4   3    7.10    2.30 
   4  -4  -3   72.49   11.40 
  -4  -4   3   52.99    6.60 
   4   4  -3   71.19   10.80 
  -4   4   3   50.99    6.90 
   4   4  -3   62.39    8.10 
  -3  -4   3  159.98   15.90 
   3  -4  -3  188.48   22.10 
   3   4  -3  172.88   20.30 
   3   4  -3  156.78   16.80 
  -3   4   3  157.68   16.40 
   2  -4  -3  239.78   26.50 
   2   4  -3  190.18   20.10 
   2   4  -3  220.98   24.50 
  -2   4   3  213.78   20.40 
   1  -4  -3   29.10    9.00 
   1   4  -3   24.40    7.00 
   0  -4  -3   38.30    9.90 
   0   4  -3   30.70    8.00 
   0   4   3   41.00    9.80 
   0   4  -3   31.30    7.70 
  -1  -4  -3  488.15   49.80 
   1  -4   3  518.05   48.30 
  -1   4  -3  441.16   47.60 
   1   4   3  448.56   48.80 
  -1   4  -3  441.36   49.40 
  -2  -4  -3  417.16   42.30 
  -2  -4  -3  371.66   33.90 
   2  -4   3  398.16   39.00 
   2   4   3  378.46   40.60 
  -2   4  -3  349.67   38.80 
  -2   4  -3  340.37   37.90 
   3  -4   3   21.90    5.40 
  -3  -4  -3   16.00    2.60 
  -3  -4  -3   17.40    7.40 
  -3   4  -3    9.50    4.60 
  -3   4  -3   10.70    2.80 
   3   4   3   12.30    5.80 
  -3   4  -3   11.30    4.40 
   3   4   3   11.50    3.40 
  -3   4  -3   14.00    2.00 
  -4  -4  -3  265.77   24.60 
   4  -4   3  252.47   27.40 
  -4   4  -3  216.78   26.70 
  -4   4  -3  254.77   27.30 
  -4   4  -3  271.77   24.00 
   4   4   3  252.77   29.60 
  -5  -4  -3  291.57   25.80 
   5  -4   3  214.08   26.90 
  -5   4  -3  283.47   25.10 
   5   4   3  244.38   29.80 
  -5   4  -3  250.07   26.80 
   6  -4   3  264.07   31.10 
  -6  -4  -3  344.47   30.70 
  -6   4  -3  325.67   30.50 
   6   4   3  246.18   32.00 
   6   4   3  307.77   34.70 
  -6   4  -3  351.76   31.00 
  -7  -4  -3   -1.40    3.50 
   7  -4   3    4.90    2.80 
   7   4   3    3.50    3.10 
   7   4   3    8.70    4.90 
  -7   4  -3    1.60    2.20 
  -7   4  -3    0.90    1.20 
  -8  -4  -3    1.00    2.00 
   8   4   3    1.60    3.60 
   8   4   3   -3.20    2.20 
  -8   4  -3   -0.10    1.50 
  -8   4  -3   -0.20    1.90 
   9  -4   3    1.70    2.30 
  -9  -4  -3    1.60    3.00 
   9   4   3    0.20    3.50 
   9   4   3    8.90    4.00 
  -9   4  -3    2.30    1.90 
  10  -4   3   11.40    3.80 
 -10   4  -3   24.50    6.20 
  10   4   3   15.70    6.50 
 -11   4  -3    2.00    2.40 
   9  -5  -3   -2.20    4.60 
  -9   5   3    0.60    1.90 
   9   5  -3   -3.50    5.50 
   8  -5  -3   66.79   12.80 
  -8   5   3   35.20    7.10 
   8   5  -3   39.10    8.30 
   7  -5  -3   58.49   12.60 
  -7  -5   3   52.89    7.40 
   7   5  -3   50.99    9.90 
  -7   5   3   41.50    7.00 
   7   5  -3   66.29   11.70 
   6  -5  -3  101.39   15.80 
  -6  -5   3   84.79   10.20 
  -6   5   3   81.89   10.40 
   6   5  -3   95.69   12.50 
   5  -5  -3   14.60    7.00 
   5   5  -3   21.20    4.70 
  -5   5   3   14.30    3.40 
   5   5  -3   22.60    7.10 
   4  -5  -3   23.70    8.20 
   4   5  -3   34.50   11.40 
  -4   5   3   29.30    7.00 
   4   5  -3   18.90    4.70 
   3  -5  -3  212.18   25.60 
   3   5  -3  153.68   17.60 
   3   5  -3  214.78   24.10 
   2  -5  -3  115.99   17.60 
   2   5  -3  114.19   16.20 
  -2   5   3   93.09   17.10 
   1  -5  -3   81.69   14.80 
   1   5  -3   72.69   12.70 
  -1   5   3   83.69   14.50 
   0  -5  -3   44.50   12.10 
   0   5   3   38.90   11.20 
   0   5  -3   49.40   10.60 
  -1  -5  -3   -2.20    3.40 
   1   5   3    7.20    5.20 
  -1   5  -3    5.70    4.20 
  -2  -5  -3   -2.40    4.40 
   2  -5   3   -0.50    2.90 
   2   5   3   -4.60    3.90 
  -2   5  -3    3.30    3.70 
   3  -5   3  103.29   14.30 
   3   5   3   90.99   27.10 
  -3   5  -3   89.89   13.60 
  -4  -5  -3   80.89   10.30 
   4  -5   3   85.49   12.90 
   4   5   3   89.89   15.20 
  -4   5  -3   86.99   12.90 
  -5  -5  -3   66.99    7.30 
   5  -5   3   65.29   10.80 
   5   5   3   50.89    9.10 
  -5   5  -3   66.09   10.40 
  -5   5  -3   77.69   12.20 
   5   5   3   63.49   14.40 
  -5   5  -3   52.39    6.80 
  -6  -5  -3    2.10    1.90 
   6  -5   3    2.40    3.00 
   6   5   3    4.90    4.90 
   6   5   3    1.70    2.60 
  -6   5  -3    1.40    1.40 
  -6   5  -3   -1.00    2.70 
  -6   5  -3   -2.70    2.90 
   7  -5   3   15.10    5.20 
  -7  -5  -3   31.00    5.30 
   7   5   3   22.60    8.40 
   7   5   3    7.90    5.30 
  -7   5  -3   18.00    3.90 
   8  -5   3   43.30    7.70 
   8   5   3   40.50   11.10 
  -8   5  -3   29.90    6.40 
   8   5   3   29.00    9.70 
  -8   5  -3   45.30    6.90 
   9   5   3   19.90    9.70 
  -9   5  -3   32.40    6.40 
   7   6  -3   14.00    8.00 
   7   6  -3    8.70    4.50 
  -7   6   3   13.20    3.50 
  -6   6   3   20.90    4.00 
   6   6  -3   22.50    8.70 
   6   6  -3   12.20    3.90 
  -5   6   3    0.70    6.40 
   5   6  -3   22.30    8.10 
   4  -6  -3   -8.00    4.70 
  -4   6   3   -0.10    5.70 
   4   6  -3    2.40    4.70 
   3  -6  -3   -2.80    4.70 
   3   6  -3    2.10    5.00 
  -3   6   3    1.20    4.10 
   2  -6  -3  207.38   28.70 
  -2   6   3  199.78   28.10 
   2   6  -3  212.48   27.20 
   1  -6  -3   47.10   13.20 
   1   6  -3   40.90   10.90 
  -1   6   3   51.19   13.90 
   0  -6  -3    9.10    7.50 
   0   6   3    4.40    6.80 
   0   6  -3   17.10    7.40 
  -1  -6  -3   88.49   19.30 
  -1   6  -3   89.49   15.20 
   1   6   3   97.89   17.30 
   2   6   3   22.20    8.90 
   3   6   3   15.30    7.60 
  -3   6  -3   12.40    5.60 
  -4   6  -3   47.40   10.20 
   4   6   3   37.40   12.00 
   5  -6   3    2.40    4.50 
   5   6   3    0.50    5.30 
  -5   6  -3    5.10    4.50 
   6  -6   3   31.60    7.90 
  -6   6  -3   32.20    7.80 
   7  -6   3    3.20    4.90 
   7   6   3   -3.20    5.10 
  -7   6  -3   -0.20    2.50 
  -7   6  -3    5.00    3.90 
  -7   6  -3   -1.00    1.70 
   2  -7  -3   11.30    8.50 
   2   7  -3   32.30    9.90 
  -2   7   3   12.20    8.20 
   1  -7  -3   -1.10    7.60 
   1   7  -3   -4.70    5.60 
  -1   7   3   -6.30    5.40 
   0   7  -3    7.70    6.00 
   0   7   3    6.40    8.20 
   1   7   3    4.20    7.80 
  -1   7  -3   -0.50    5.20 
  -2   7  -3    4.40    5.80 
   2   7   3    5.90    9.10 
  13   0  -4    4.70    3.90 
 -13   0   4    3.00    3.10 
 -12   0   4  178.48   20.90 
  12   0  -4  151.88   19.30 
  11   0  -4   -1.10    2.50 
 -11   0   4    0.60    2.00 
  10   0  -4   40.80    8.20 
 -10   0   4   27.10    6.20 
   9   0  -4   -5.60    2.60 
   9   0  -4   -1.10    2.80 
  -8   0   4  149.88   17.70 
   8   0  -4  181.18   18.40 
   8   0  -4  141.39   19.20 
  -7   0   4    1.30    1.40 
  -7   0   4    0.00    1.10 
   7   0  -4    1.30    2.50 
   7   0  -4    0.90    2.10 
  -6   0   4   19.70    4.20 
   6   0  -4   35.90    5.70 
   6   0  -4   25.90    5.90 
  -6   0   4   27.70    4.70 
   5   0  -4    1.00    1.50 
   5   0  -4   -0.40    1.70 
  -5   0   4    2.40    1.70 
  -5   0   4    1.50    1.30 
  -4   0   4  361.06   39.50 
  -4   0   4  481.85   39.50 
   3   0  -4    1.80    1.40 
  -3   0   4   -1.20    0.70 
  -3   0   4    1.00    1.00 
   3   0  -4    0.90    0.70 
  -1   0   4    0.70    0.80 
   1   0  -4    0.40    0.40 
  -1   0   4   -0.10    0.50 
   1   0  -4    0.00    0.60 
   0   0   4  368.86   30.20 
   0   0  -4  289.97   31.40 
   0   0   4  300.97   29.30 
   1   0   4   -0.30    0.40 
  -1   0  -4   -0.40    0.40 
  -1   0  -4    0.30    0.70 
   3   0   4   -0.10    1.20 
  -3   0  -4    0.60    0.80 
  -3   0  -4    0.70    0.90 
   3   0   4    1.70    1.30 
  -4   0  -4   33.50    5.00 
   4   0   4   22.40    5.20 
   4   0   4   36.90    4.20 
  -4   0  -4   25.60    4.20 
   4   0   4   31.20    4.80 
   5   0   4   -0.10    1.10 
  -5   0  -4    1.40    1.20 
   5   0   4   -1.00    1.30 
  -5   0  -4    0.10    1.20 
   5   0   4    1.40    1.70 
   6   0   4 2664.53  252.97 
   6   0   4 3021.40  251.87 
  -6   0  -4 3075.29  251.97 
  -6   0  -4 2445.46  250.47 
   7   0   4   -0.20    1.70 
  -7   0  -4   -1.50    0.90 
   7   0   4    3.30    2.60 
  -7   0  -4    0.50    2.00 
   7   0   4    0.70    2.10 
  -8   0  -4    9.60    3.60 
   8   0   4   23.10    4.60 
   8   0   4   10.50    4.70 
   8   0   4   22.30    5.50 
  -8   0  -4   10.80    3.80 
   9   0   4    0.90    3.50 
  -9   0  -4   -0.70    1.70 
   9   0   4   -0.30    2.40 
   9   0   4   -0.10    2.80 
 -10   0  -4    0.70    2.10 
  10   0   4    2.70    2.70 
  11   0   4   -1.50    2.50 
 -11   0  -4   -2.30    2.10 
 -12   0  -4   22.70    6.20 
  12   0   4   11.00    4.20 
 -13   0  -4    2.00    3.90 
  13   0   4   -0.20    3.00 
  13  -1  -4   12.30    7.50 
 -13  -1   4   -1.90    3.50 
  13   1  -4   -8.10    3.50 
 -13   1   4   -1.60    2.80 
 -12  -1   4    5.40    3.70 
  12  -1  -4   14.80    5.80 
 -12   1   4   15.80    5.40 
  12   1  -4   21.40    6.60 
 -11  -1   4  116.49   16.20 
  11  -1  -4   93.99   14.60 
 -11   1   4  123.59   15.70 
  11   1  -4  130.79   19.70 
 -10  -1   4  712.53   62.69 
  10  -1  -4  548.85   61.79 
 -10   1   4  705.23   62.59 
  10   1  -4  602.24   65.29 
   9  -1  -4   39.10    9.00 
  -9  -1   4   55.99    8.40 
   9   1  -4   37.40    9.30 
  -9   1   4   53.89    8.40 
   8  -1  -4  190.88   22.30 
  -8  -1   4  199.68   20.90 
  -8   1   4  195.88   19.40 
  -8   1   4  185.48   20.70 
   8   1  -4  176.08   22.40 
   7  -1  -4  698.13   78.49 
  -7  -1   4  929.61   78.59 
   7  -1  -4  799.62   79.09 
   7   1  -4  814.72   79.69 
  -7   1   4  969.40   78.89 
  -6  -1   4    8.20    2.90 
   6  -1  -4   19.50    4.00 
   6  -1  -4   22.10    5.30 
  -6  -1   4    9.00    3.50 
  -6   1   4   10.00    3.00 
  -6   1   4   14.50    3.30 
   6   1  -4   11.00    3.30 
  -5  -1   4  552.64   64.59 
   5  -1  -4  589.74   61.09 
   5  -1  -4  691.83   60.79 
   5   1  -4  697.83   61.19 
  -5   1   4  694.53   60.49 
  -4  -1   4 1268.67  108.69 
   4  -1  -4 1252.77  108.69 
   4  -1  -4 1019.90  109.09 
   4   1  -4 1250.17  108.89 
  -4   1   4 1222.78  108.69 
  -4   1   4 1183.48  108.29 
   3  -1  -4  491.55   44.00 
  -3   1   4  480.95   44.20 
  -3   1   4  371.66   43.90 
   3   1  -4  526.95   44.20 
   3   1  -4  517.95   44.50 
   2  -1  -4  357.16   37.90 
   2  -1  -4  475.55   37.20 
  -2  -1   4  392.76   37.50 
  -2   1   4  409.56   37.30 
  -2   1   4  369.06   37.70 
  -1  -1   4  597.84   56.09 
   1  -1  -4  555.44   57.09 
  -1   1   4  591.44   57.19 
   1   1  -4  687.43   55.99 
  -1   1   4  552.64   56.19 
   1   1  -4  717.33   56.19 
   0  -1   4 1507.85  137.09 
   0  -1  -4 1531.15  138.59 
   0  -1   4 1690.63  137.09 
   0  -1  -4 1409.96  137.39 
   0   1  -4 1530.25  137.09 
   0   1   4 1530.75  137.59 
   0   1   4 1529.95  138.39 
  -1  -1  -4 5285.27  470.25 
   2  -1   4 5380.16  483.25 
   2   1   4 4999.10  483.45 
   2   1   4 5934.41  484.55 
  -3  -1  -4  961.50   87.59 
   3  -1   4  984.30   85.59 
   3  -1   4  828.12   87.19 
  -3  -1  -4 1107.29   88.99 
   3   1   4  898.41   88.19 
  -3   1  -4  905.71   87.09 
   3   1   4  910.11   87.69 
  -3   1  -4 1069.89   85.29 
  -4  -1  -4  546.55   56.49 
   4  -1   4  538.95   56.39 
   4   1   4  665.13   56.69 
  -4   1  -4  672.43   56.39 
   4   1   4  552.84   56.69 
   4   1   4  619.34   57.49 
  -4   1  -4  623.14   54.19 
   5  -1   4   21.10    3.10 
  -5  -1  -4   14.10    4.20 
  -5  -1  -4   11.70    3.20 
  -5   1  -4   18.30    2.70 
  -5   1  -4   20.50    4.40 
   5   1   4   18.60    5.00 
   5   1   4   18.70    5.20 
   5   1   4   17.20    4.30 
  -6  -1  -4   -0.10    1.20 
  -6  -1  -4   -0.30    1.40 
   6  -1   4    1.40    2.00 
   6  -1   4    2.50    1.30 
   6   1   4    0.20    2.10 
  -6   1  -4    1.60    1.40 
  -6   1  -4    0.40    1.10 
   6   1   4    1.80    2.00 
   6   1   4    1.50    1.90 
  -7  -1  -4    3.70    2.80 
   7  -1   4    3.10    1.90 
  -7  -1  -4    1.30    1.70 
   7  -1   4    2.80    2.80 
   7   1   4    4.40    3.40 
  -7   1  -4    1.40    1.60 
  -7   1  -4    2.00    2.20 
   7   1   4    3.00    2.20 
   7   1   4    0.50    1.90 
   8  -1   4  280.77   26.20 
  -8  -1  -4  226.88   27.80 
  -8  -1  -4  294.17   28.40 
  -8   1  -4  236.08   25.80 
   8   1   4  237.08   29.80 
  -8   1  -4  325.17   28.40 
   8   1   4  243.68   30.60 
   9  -1   4   75.49    9.00 
  -9  -1  -4   85.69   11.10 
   9   1   4   42.90   11.10 
  -9   1  -4   60.69    9.00 
  -9   1  -4   75.49   10.50 
 -10  -1  -4  172.98   25.40 
  10  -1   4  156.28   19.20 
  10  -1   4  214.48   24.40 
  10   1   4  182.38   24.30 
 -10   1  -4  200.58   21.70 
 -11  -1  -4  102.79   14.30 
  11  -1   4  100.79   15.60 
 -11   1  -4  124.59   14.90 
 -11   1  -4   85.99   13.20 
  12  -1   4  160.78   20.50 
 -12  -1  -4  189.78   23.10 
 -12   1  -4  215.48   23.20 
  13  -1   4    5.70    5.40 
 -13  -1  -4   16.20    6.80 
  13   1   4   20.60    6.00 
 -13   1  -4   17.10    5.80 
 -13  -2   4   -0.20    4.80 
  13  -2  -4   -4.70    5.60 
 -13   2   4    0.90    3.70 
  13   2  -4    9.00    6.20 
 -12  -2   4  114.79   14.80 
  12  -2  -4   70.39   13.90 
 -12   2   4   90.69   13.90 
 -11  -2   4    0.00    2.20 
  11  -2  -4   -3.20    3.80 
 -11   2   4    2.90    2.90 
  11   2  -4    3.70    4.90 
  11   2  -4    0.80    4.60 
 -10  -2   4   11.90    3.80 
  10  -2  -4   13.40    5.60 
 -10   2   4   16.20    4.70 
  10   2  -4    9.20    5.10 
  -9  -2   4  466.35   41.90 
   9  -2  -4  380.86   42.90 
   9   2  -4  325.07   42.40 
  -9   2   4  482.35   42.10 
   8  -2  -4   -6.40    3.50 
  -8  -2   4    0.40    1.50 
  -8   2   4    1.30    1.70 
   8   2  -4    3.20    2.50 
   8   2  -4    2.90    3.80 
  -8   2   4    3.30    2.70 
  -7  -2   4  928.91   82.09 
   7  -2  -4  787.02   83.59 
   7   2  -4  814.52   82.99 
  -7   2   4 1002.40   82.39 
  -6  -2   4   84.39    9.90 
   6  -2  -4   74.19    9.90 
   6  -2  -4   80.09   11.50 
  -6   2   4   93.99   10.20 
   6   2  -4   81.69   11.00 
  -6   2   4   80.59   10.00 
   6   2  -4   69.49   10.30 
   5  -2  -4  298.77   29.00 
   5  -2  -4  271.77   30.80 
  -5  -2   4  251.57   30.60 
  -5   2   4  324.97   29.80 
   5   2  -4  298.17   29.60 
   5   2  -4  306.97   32.50 
  -5   2   4  334.97   29.40 
  -4  -2   4 1470.25  119.79 
   4  -2  -4 1108.49  121.29 
   4  -2  -4 1328.07  119.39 
   4   2  -4 1342.67  120.89 
  -4   2   4 1373.96  119.79 
  -4   2   4 1240.48  120.69 
   4   2  -4 1410.56  120.09 
  -3  -2   4    1.10    0.90 
   3  -2  -4    0.60    0.60 
   3  -2  -4   -0.20    1.70 
  -3  -2   4    0.40    1.90 
   3   2  -4    0.00    0.50 
  -3   2   4   -1.50    1.30 
  -3   2   4   -0.50    0.50 
   3   2  -4    0.00    1.30 
  -2  -2   4 1243.18  118.59 
   2  -2  -4 1235.08  119.19 
  -2  -2   4 1403.36  116.59 
   2   2  -4 1422.96  119.79 
  -2   2   4 1283.07  118.99 
   2   2  -4 1348.77  117.99 
  -2   2   4 1161.38  116.59 
   1  -2  -4 3128.19  240.98 
   1  -2  -4 2698.33  244.08 
  -1  -2   4 2473.95  242.48 
   1   2  -4 2706.13  242.08 
   1   2  -4 2864.31  243.48 
  -1   2   4 2544.45  243.38 
  -1   2   4 2509.15  241.18 
   0  -2  -4   72.79    9.70 
   0  -2  -4   56.99    7.00 
   0  -2   4   56.19    7.70 
   0  -2  -4   67.59    7.40 
   0   2   4   60.69    7.50 
   0   2  -4   71.69    8.70 
   0   2  -4   69.39    6.60 
   0   2  -4   65.89    7.90 
   0   2   4   68.09    9.30 
  -1  -2  -4 1777.62  160.18 
   1  -2   4 2034.20  158.28 
  -1  -2  -4 1664.33  157.68 
  -1  -2  -4 1608.34  157.18 
  -1   2  -4 1655.63  156.58 
  -1   2  -4 1837.72  158.28 
   1   2   4 1650.13  159.68 
  -1   2  -4 1770.82  157.58 
  -1   2  -4 1810.72  157.08 
   2  -2   4 1835.42  155.78 
  -2  -2  -4 1907.71  158.98 
  -2  -2  -4 1711.93  155.88 
   2   2   4 1677.53  158.28 
   2   2   4 1467.25  155.88 
   2   2   4 1691.33  157.88 
  -2   2  -4 1835.12  155.98 
  -2   2  -4 1758.62  155.18 
  -2   2  -4 1737.53  155.48 
  -3  -2  -4  717.23   63.29 
   3  -2   4  667.43   63.09 
  -3  -2  -4  768.92   66.19 
   3   2   4  639.34   65.29 
  -3   2  -4  712.33   62.19 
   3   2   4  556.84   63.09 
  -3   2  -4  724.33   62.59 
   3   2   4  682.43   64.79 
   4  -2   4   21.60    3.50 
   4  -2   4   20.00    4.80 
  -4   2  -4   19.50    4.00 
   4   2   4   20.80    6.30 
  -4   2  -4   22.80    2.90 
   4   2   4   17.30    5.10 
   4   2   4   20.10    5.00 
   5  -2   4  279.77   28.40 
  -5  -2  -4  327.67   29.20 
   5  -2   4  247.68   28.50 
   5   2   4  281.07   31.20 
   5   2   4  328.17   33.30 
   5   2   4  271.97   29.70 
   6  -2   4  409.86   43.70 
  -6  -2  -4  494.05   45.70 
   6   2   4  474.55   46.40 
  -6   2  -4  520.15   45.30 
   7  -2   4   28.60    5.60 
  -7  -2  -4   44.50    7.20 
   7   2   4   41.40    7.40 
   7   2   4   26.50    7.30 
  -7   2  -4   43.00    4.80 
  -7   2  -4   50.59    7.10 
  -8  -2  -4   -0.30    1.60 
   8  -2   4    5.50    2.50 
  -8   2  -4   -0.10    1.40 
   8   2   4    5.80    3.70 
   8   2   4    0.20    2.00 
  -8   2  -4    1.20    1.70 
  -9  -2  -4   46.50    7.60 
   9  -2   4   31.50    5.90 
  -9   2  -4   29.80    5.40 
   9   2   4   34.40    7.50 
   9   2   4   18.90    6.40 
  -9   2  -4   44.50    7.30 
  10  -2   4   51.69    8.00 
 -10  -2  -4   58.29    9.50 
  10   2   4   27.10    8.90 
 -10   2  -4   40.90    7.20 
 -10   2  -4   69.09    9.60 
 -11  -2  -4    2.50    3.70 
  11  -2   4    1.70    3.20 
  11   2   4    0.50    4.00 
 -11   2  -4   -3.10    2.10 
  12  -2   4   -3.70    4.00 
 -12  -2  -4   14.30    5.80 
 -12   2  -4    3.60    2.80 
  12   2   4    5.40    4.80 
  12  -3  -4    5.30    4.90 
 -12   3   4    0.50    3.30 
  12   3  -4    4.70    5.70 
 -11  -3   4   78.29   12.20 
  11  -3  -4   72.29   13.10 
 -11   3   4   74.19   11.80 
  10  -3  -4   -2.10    3.90 
 -10  -3   4   -4.00    2.00 
  10   3  -4    3.00    3.70 
 -10   3   4    1.00    2.20 
  10   3  -4    4.10    4.70 
   9  -3  -4    2.50    3.20 
  -9  -3   4    1.20    2.20 
   9   3  -4    1.10    3.50 
  -9   3   4    1.20    1.80 
   9   3  -4   -0.50    1.90 
   8  -3  -4   19.90    6.40 
   8   3  -4   23.00    6.60 
   8   3  -4    9.20    4.30 
  -8   3   4   13.60    3.90 
   7  -3  -4  905.51   92.79 
  -7  -3   4  966.10   89.59 
  -7   3   4 1075.09   90.29 
  -7   3   4  943.01   89.69 
  -6  -3   4  526.25   46.80 
   6  -3  -4  446.66   49.70 
  -6   3   4  480.45   46.70 
  -6   3   4  548.65   48.30 
   6   3  -4  415.66   47.20 
   6   3  -4  559.44   49.50 
  -5  -3   4    5.00    1.80 
   5  -3  -4    0.80    2.90 
   5   3  -4    5.20    2.10 
  -5   3   4    3.20    3.00 
   5   3  -4    4.50    2.90 
  -5   3   4    2.60    1.60 
   4  -3  -4   22.30    4.90 
   4  -3  -4   14.10    5.80 
  -4  -3   4   24.30    3.80 
   4   3  -4   29.90    6.30 
   4   3  -4   23.00    4.00 
  -4   3   4   20.70    3.60 
  -4   3   4   22.60    9.40 
   3  -3  -4  189.98   22.20 
  -3  -3   4  177.58   17.90 
  -3  -3   4  160.78   21.00 
   3  -3  -4  196.98   17.60 
   3   3  -4  202.78   20.80 
  -3   3   4  187.88   21.20 
   3   3  -4  192.48   22.50 
  -3   3   4  163.98   18.10 
   3   3  -4  194.28   18.30 
   2  -3  -4    0.50    0.60 
  -2  -3   4    0.10    0.70 
  -2  -3   4    6.20    3.10 
   2  -3  -4    1.60    2.60 
   2   3  -4    1.40    2.40 
  -2   3   4    0.60    0.90 
   2   3  -4    1.10    0.80 
   2   3  -4    0.30    1.80 
  -2   3   4    3.80    2.40 
   1  -3  -4   51.29    6.70 
   1  -3  -4   73.39    6.50 
   1  -3  -4   65.19   10.70 
   1   3  -4   67.59    6.40 
   1   3  -4   61.29    9.60 
  -1   3   4   59.29    7.50 
  -1   3   4   65.19   16.50 
   1   3  -4   63.89    9.00 
   0  -3  -4   17.90    2.70 
   0  -3  -4   12.90    2.50 
   0  -3  -4   15.40    5.50 
   0   3  -4   10.80    4.10 
   0   3  -4   18.60    4.60 
   0   3   4   16.70    5.80 
  -1  -3  -4 3121.19  265.97 
  -1  -3  -4 2883.21  259.97 
   1  -3   4 3202.28  262.97 
  -1  -3  -4 2779.52  260.57 
  -1   3  -4 2841.92  261.87 
  -1   3  -4 2830.52  259.17 
   1   3   4 2639.74  264.17 
  -1   3  -4 3175.18  258.87 
  -1   3  -4 2787.92  262.87 
   2  -3   4   25.80    5.50 
  -2  -3  -4   18.20    3.60 
  -2  -3  -4   19.90    6.30 
  -2  -3  -4   19.80    4.20 
  -2   3  -4   18.40    4.60 
   2   3   4   17.20    5.50 
  -2   3  -4   18.80    5.00 
  -2   3  -4   20.50    3.40 
  -2   3  -4   24.40    2.90 
   2   3   4   25.20    6.70 
  -3  -3  -4    6.80    2.50 
   3  -3   4    8.10    3.00 
  -3  -3  -4    8.30    2.50 
  -3  -3  -4    3.00    3.30 
   3   3   4    7.70    2.80 
  -3   3  -4    7.70    3.20 
  -3   3  -4   11.80    2.30 
   3   3   4   11.40    4.70 
  -3   3  -4    9.90    3.30 
   4  -3   4   43.60    7.20 
  -4  -3  -4   50.69    7.20 
   4   3   4   45.80   10.00 
  -4   3  -4   67.99    7.00 
  -4   3  -4   60.49    7.60 
  -5  -3  -4   74.39    9.00 
   5  -3   4   61.09    8.30 
  -5   3  -4   74.59    8.30 
   5   3   4   67.39   10.80 
   5   3   4   49.60    9.10 
  -5   3  -4   63.29    7.60 
  -6  -3  -4   27.90    5.50 
   6  -3   4   26.40    5.30 
   6   3   4   14.40    4.80 
  -6   3  -4   42.80    5.80 
   6   3   4   36.80    8.60 
   7  -3   4   -2.20    1.50 
   7   3   4    2.30    3.30 
  -7   3  -4    4.50    1.80 
   7   3   4    0.50    1.90 
  -7   3  -4    0.10    1.70 
  -8  -3  -4  135.29   15.20 
   8   3   4  117.49   16.10 
  -8   3  -4  136.59   14.70 
  -8   3  -4  120.89   11.90 
   8   3   4   78.69   14.90 
   9  -3   4    4.70    2.50 
  -9  -3  -4   12.00    4.00 
  -9   3  -4   13.40    3.80 
   9   3   4    6.70    3.90 
  -9   3  -4    5.90    2.40 
   9   3   4   16.00    5.90 
  10  -3   4    4.20    2.70 
 -10  -3  -4    6.50    3.80 
  10   3   4    3.00    4.30 
 -10   3  -4   12.90    4.70 
  10   3   4   14.60    5.80 
  11  -3   4    9.20    3.20 
 -11  -3  -4   14.90    5.40 
 -11   3  -4   14.40    4.90 
  11   3   4   20.10    7.00 
  12   3   4   23.30    8.70 
 -12   3  -4   19.30    5.30 
  11  -4  -4   91.29   16.10 
 -11   4   4   85.49   13.10 
  10  -4  -4    7.00    4.80 
  10   4  -4   16.90    6.80 
 -10   4   4    2.20    2.40 
   9  -4  -4   27.10    7.80 
  -9  -4   4   28.00    5.70 
   9   4  -4   11.90    5.10 
  -9   4   4   27.20    5.70 
   8  -4  -4    5.40    4.20 
  -8  -4   4   10.70    3.50 
  -8   4   4   11.60    3.70 
   8   4  -4   11.60    5.80 
   8   4  -4   17.10    5.00 
  -7  -4   4    9.30    3.00 
   7  -4  -4    5.00    4.40 
   7   4  -4   10.30    3.70 
  -7   4   4    6.70    2.70 
   7   4  -4    2.90    3.60 
   6  -4  -4    5.10    4.30 
  -6  -4   4    6.30    2.30 
   6   4  -4    2.90    2.40 
  -6   4   4    6.50    2.30 
   6   4  -4    2.70    3.30 
  -5  -4   4   38.20    5.40 
   5  -4  -4   58.19   12.00 
   5   4  -4   53.39    8.90 
   5   4  -4   30.70    6.40 
  -5   4   4   40.70    5.70 
  -4  -4   4  162.38   16.00 
   4  -4  -4  163.08   21.30 
   4   4  -4  152.58   16.80 
  -4   4   4  143.39   16.20 
   4   4  -4  186.48   20.30 
   3  -4  -4   16.70    6.00 
  -3  -4   4   17.90    2.80 
   3   4  -4   12.40    3.00 
  -3   4   4    9.10    2.70 
   3   4  -4   20.60    6.00 
   2  -4  -4  190.58   22.60 
   2   4  -4  171.58   19.90 
  -2   4   4  162.58   16.60 
   2   4  -4  149.79   15.80 
   1  -4  -4 1271.17  118.59 
   1   4  -4 1215.88  115.49 
   0  -4  -4   65.79   14.00 
   0   4  -4   68.09   10.50 
   0   4  -4   61.19   11.10 
   0   4   4   65.89   11.70 
  -1  -4  -4   39.80    5.10 
  -1  -4  -4   39.00   10.40 
   1  -4   4   40.10    8.70 
   1   4   4   38.20   10.20 
  -1   4  -4   39.40    8.80 
  -1   4  -4   48.60    8.10 
   2  -4   4    3.60    3.50 
  -2  -4  -4    0.10    3.50 
  -2  -4  -4    4.10    1.30 
   2   4   4    8.80    4.90 
  -2   4  -4    3.10    2.70 
  -2   4  -4    9.00    6.30 
  -3  -4  -4   62.39    6.90 
   3  -4   4   57.69    9.50 
  -3  -4  -4   67.99   12.00 
  -3   4  -4   60.89    9.80 
   3   4   4   58.89   12.60 
  -3   4  -4   59.79    6.10 
  -3   4  -4   51.99    7.40 
  -3   4  -4   58.69    9.20 
  -4  -4  -4   99.79    9.80 
   4  -4   4   69.09   11.10 
  -4   4  -4   95.99    8.90 
   4   4   4   61.19   10.50 
  -4   4  -4   69.69   10.70 
  -4   4  -4   86.79   11.40 
   4   4   4   79.79   13.40 
  -5  -4  -4   24.60    4.50 
   5  -4   4   16.70    4.70 
  -5   4  -4   20.90    5.00 
   5   4   4   11.10    4.60 
  -5   4  -4   20.30    3.30 
  -5   4  -4    9.60    3.90 
   5   4   4   27.30    8.20 
   6  -4   4  135.79   16.40 
   6   4   4  147.99   19.90 
  -6   4  -4  174.68   15.70 
  -6   4  -4  160.28   15.50 
   6   4   4  115.89   17.40 
  -6   4  -4  117.09   15.60 
  -7  -4  -4   37.60    6.90 
   7  -4   4   27.30    5.80 
  -7   4  -4   35.50    5.70 
   7   4   4   19.60    7.70 
  -7   4  -4   42.20    5.20 
   7   4   4   34.60    9.30 
   8  -4   4   17.40    4.20 
  -8   4  -4   20.40    4.80 
   8   4   4    7.60    4.50 
   8   4   4   15.80    6.60 
   9  -4   4   28.70    5.70 
  -9  -4  -4   59.19    9.20 
  -9   4  -4   44.70    7.50 
   9   4   4   36.60   10.90 
   9   4   4   44.40   10.70 
 -10   4  -4  111.49   21.50 
  10   4   4   92.59   15.40 
 -11   4  -4    1.60    3.00 
   9  -5  -4    1.40    6.20 
   9   5  -4    7.80    9.70 
  -9   5   4    5.30    3.10 
   8  -5  -4   12.40    6.30 
   8   5  -4   -1.50    3.60 
  -8   5   4    4.70    2.70 
   8   5  -4    3.90    3.30 
  -7  -5   4   77.19   10.10 
   7  -5  -4   80.59   14.30 
  -7   5   4   79.49   10.20 
   7   5  -4   81.59   11.70 
   6  -5  -4   -2.50    3.10 
  -6  -5   4    0.70    1.70 
   6   5  -4    2.30    2.20 
  -6   5   4    1.80    1.90 
   6   5  -4    5.80    4.10 
   5  -5  -4   -3.00    2.70 
  -5   5   4    0.00    1.40 
   5   5  -4    3.00    2.20 
   5   5  -4    5.80    4.70 
   4  -5  -4  177.68   23.40 
  -4   5   4  156.38   17.30 
   4   5  -4  166.28   17.90 
   4   5  -4  188.28   29.40 
   3  -5  -4  618.24   61.29 
   3   5  -4  501.15   52.59 
   3   5  -4  651.53   59.19 
   2  -5  -4   47.40   12.00 
   2   5  -4   41.40   10.10 
   1  -5  -4    2.70    3.50 
   1   5  -4    3.30    4.30 
  -1   5   4    3.10    3.60 
   0  -5  -4  303.87   37.90 
   0   5   4  331.57   38.30 
   0   5  -4  328.87   35.40 
  -1  -5  -4  273.27   33.30 
  -1   5  -4  250.57   29.20 
   1   5   4  252.67   31.90 
  -2  -5  -4  273.77   33.10 
  -2   5  -4  232.08   28.00 
   2   5   4  263.87   32.00 
  -3  -5  -4   13.60    8.10 
   3  -5   4   11.80    5.20 
   3   5   4    1.40    5.00 
  -3   5  -4   13.50    4.70 
  -4  -5  -4   39.60    4.80 
   4  -5   4   42.80    9.00 
   4   5   4   35.60   10.10 
  -4   5  -4   34.10    7.80 
  -4   5  -4   38.80   11.00 
   5  -5   4   27.30    7.40 
  -5  -5  -4   30.10    4.30 
   5   5   4   28.10    8.70 
  -5   5  -4   31.50    7.00 
  -5   5  -4   26.70    5.80 
  -5   5  -4   27.20    6.40 
  -5   5  -4   18.70    3.40 
   6  -5   4    2.90    3.80 
  -6   5  -4    2.30    3.60 
   6   5   4    4.40    2.60 
  -6   5  -4    3.10    1.70 
  -6   5  -4   13.60    4.30 
   6   5   4    9.80    5.90 
  -7  -5  -4    6.30    3.00 
   7  -5   4    7.30    3.90 
  -7   5  -4   12.80    3.60 
  -7   5  -4    7.80    2.60 
   8  -5   4    3.80    3.80 
  -8   5  -4    9.50    3.30 
   8   5   4   15.00    7.10 
  -8   5  -4    6.40    2.80 
   9   5   4   29.80    9.30 
  -9   5  -4   29.40    6.10 
   7  -6  -4   23.00    9.20 
   7   6  -4   14.70    5.60 
   7   6  -4   20.40    8.60 
  -7   6   4    6.90    3.40 
   6  -6  -4    7.60    6.20 
  -6   6   4    1.90    1.90 
   6   6  -4    1.50    2.30 
   6   6  -4    0.00    4.80 
   5  -6  -4   70.59   15.40 
   5   6  -4   60.29    8.80 
   5   6  -4   88.19   14.30 
   4  -6  -4   -1.70    4.50 
   4   6  -4    3.50    5.30 
  -4   6   4    2.30    5.60 
   3  -6  -4    4.80    5.40 
  -3   6   4    7.10    5.30 
   3   6  -4    6.00    4.80 
   2  -6  -4    4.50    6.20 
  -2   6   4    9.50    5.70 
   2   6  -4    4.90    5.50 
  -1   6   4    2.10    5.30 
   1   6  -4   -3.90    4.30 
   0  -6  -4  277.77   36.80 
   0   6   4  287.67   36.60 
  -1  -6  -4    0.90    5.40 
   1   6   4   11.10    7.00 
  -1   6  -4    8.40    5.30 
  -2  -6  -4   37.40   13.00 
   2   6   4   18.80    8.20 
  -2   6  -4   24.60    7.60 
   3   6   4   58.89   15.40 
  -3   6  -4   50.89   11.20 
  -4   6  -4    0.30    4.00 
   4   6   4   10.90    7.50 
   5   6   4   40.50   12.40 
  -5   6  -4   40.00    8.60 
   6   6   4    7.60    5.80 
  -6   6  -4   -5.50    2.70 
  -7   6  -4   15.90    4.90 
  -7   6  -4   16.30    3.60 
   7   6   4   18.60    9.80 
   2  -7  -4    6.70    7.80 
  -2   7   4    0.10    6.70 
   2   7  -4    0.80    6.20 
   1  -7  -4   11.20    7.70 
  -1   7   4   20.20    9.30 
   1   7  -4    1.20    5.90 
   0  -7  -4   -1.00    7.40 
   0   7   4   13.70    9.30 
   0   7  -4   15.40    7.40 
  -1   7  -4    4.20    4.90 
  -2   7  -4    6.80    6.40 
   2   7   4    1.40    8.10 
  13   0  -5   16.80    6.00 
 -13   0   5   27.80    7.70 
 -12   0   5   -3.40    2.60 
  12   0  -5   -3.50    2.80 
 -11   0   5  460.35   45.50 
  11   0  -5  427.76   44.60 
  10   0  -5   -8.50    3.60 
  10   0  -5    0.20    2.80 
 -10   0   5    0.50    2.10 
   9   0  -5  714.03   67.59 
   9   0  -5  701.63   70.09 
   8   0  -5   -1.70    2.00 
   8   0  -5    0.40    2.30 
  -8   0   5    0.60    1.60 
  -7   0   5   75.19   10.50 
   7   0  -5  121.99   12.80 
  -7   0   5   97.19   11.80 
   7   0  -5   97.29   12.80 
   6   0  -5    0.50    2.20 
   6   0  -5    1.10    1.40 
  -6   0   5   -0.10    1.00 
  -6   0   5   -0.50    1.00 
  -5   0   5 6992.90  638.04 
   5   0  -5 7351.76  638.44 
  -3   0   5  549.85   53.59 
   3   0  -5  611.04   53.59 
   3   0  -5  575.94   53.29 
   2   0  -5    0.00    0.70 
  -2   0   5    0.50    1.00 
   2   0  -5    0.80    0.80 
  -1   0   5   11.00    2.50 
   1   0  -5   15.30    2.50 
  -1   0   5   16.70    2.50 
   1   0  -5   14.20    2.70 
   0   0   5    0.30    0.60 
   0   0  -5    0.30    0.50 
   0   0  -5   -0.60    0.50 
   0   0   5    0.00    0.60 
  -2   0  -5   -0.60    0.60 
   2   0   5   -0.20    0.70 
  -2   0  -5   -0.50    0.90 
   2   0   5   -0.20    0.70 
   2   0   5    0.40    0.90 
  -3   0  -5 3031.40  259.27 
   3   0   5 2514.05  259.47 
   3   0   5 3132.89  258.37 
   4   0   5   -1.30    0.60 
   4   0   5    1.30    1.30 
  -4   0  -5    0.60    0.90 
  -4   0  -5    0.60    0.80 
   4   0   5    0.00    0.90 
  -5   0  -5  964.90   95.99 
   5   0   5  942.01   97.59 
  -5   0  -5 1178.08   97.59 
   5   0   5 1148.09   96.89 
   6   0   5    3.00    2.10 
  -6   0  -5    1.90    1.70 
  -6   0  -5    0.40    1.80 
   6   0   5    0.10    1.50 
   6   0   5    2.00    2.30 
  -7   0  -5  220.28   22.10 
   7   0   5  181.28   22.70 
   7   0   5  207.78   22.00 
  -7   0  -5  185.88   20.80 
   8   0   5    0.00    2.50 
   8   0   5    0.40    1.90 
   8   0   5    2.20    2.40 
  -8   0  -5   -1.40    1.80 
   9   0   5    7.40    5.30 
   9   0   5   16.00    6.20 
  -9   0  -5   19.40    4.60 
   9   0   5   27.60    4.70 
  -9   0  -5    7.80    3.90 
 -10   0  -5   -1.50    2.90 
 -10   0  -5    0.50    2.50 
  10   0   5    2.50    2.30 
 -11   0  -5  599.04   60.69 
  11   0   5  631.04   58.29 
  12   0   5   -1.90    2.60 
 -12   0  -5   -4.10    2.90 
  13   0   5    5.90    3.50 
 -13   0  -5    2.70    4.10 
  13  -1  -5   19.20    6.70 
 -13  -1   5   32.20    8.30 
 -13   1   5   31.30    7.80 
  13   1  -5   37.20    8.60 
  12  -1  -5    1.40    3.80 
 -12  -1   5    3.00    3.50 
 -12   1   5   -0.30    3.50 
  12   1  -5    3.00    3.70 
  11  -1  -5  167.98   22.80 
 -11  -1   5  226.28   28.90 
  11   1  -5  196.78   26.90 
 -11   1   5  229.28   24.20 
 -10  -1   5  508.35   45.80 
  10  -1  -5  384.56   45.10 
 -10   1   5  495.05   45.70 
  10   1  -5  413.56   47.60 
   9  -1  -5   71.59   11.20 
  -9  -1   5   77.09   10.70 
  -9   1   5   75.99   10.80 
   9   1  -5   67.99   11.90 
  -8  -1   5   35.20    6.90 
   8  -1  -5   26.10    6.50 
   8  -1  -5   29.70    7.70 
  -8   1   5   44.20    6.10 
  -8   1   5   29.00    6.30 
   8   1  -5   31.10    7.30 
   7  -1  -5  450.75   44.80 
   7  -1  -5  419.76   44.90 
  -7  -1   5  477.25   44.30 
   7   1  -5  476.25   45.60 
   6  -1  -5  220.58   25.80 
   6  -1  -5  232.28   25.20 
  -6  -1   5  246.18   25.10 
  -6   1   5  275.87   25.50 
   6   1  -5  257.87   25.90 
   5  -1  -5   94.79   11.70 
  -5  -1   5   89.19   13.20 
   5  -1  -5   93.69   10.80 
  -5  -1   5   69.59   10.30 
  -5   1   5   98.49   11.00 
   5   1  -5  106.29   11.40 
   4  -1  -5  367.66   42.90 
   4  -1  -5  489.15   42.40 
  -4  -1   5  449.86   42.40 
  -4   1   5  458.55   42.60 
   4   1  -5  505.15   42.70 
  -4   1   5  434.06   42.10 
  -3  -1   5 3106.09  304.97 
   3  -1  -5 3076.59  305.77 
  -3   1   5 3812.92  305.47 
  -3   1   5 3196.18  305.07 
   3   1  -5 3911.01  304.97 
   2  -1  -5 1470.85  116.99 
  -2  -1   5 1302.87  117.09 
   2  -1  -5 1138.99  117.79 
  -2   1   5 1162.38  117.49 
   2   1  -5 1503.75  116.89 
  -2   1   5 1217.48  117.09 
   1  -1  -5   55.69    7.20 
  -1  -1   5   49.30    6.00 
  -1  -1   5   62.19    6.30 
   1  -1  -5   54.99    6.20 
  -1   1   5   40.40    6.00 
   1   1  -5   52.09    5.90 
  -1   1   5   49.40    6.90 
   0  -1  -5   96.19   11.10 
   0  -1  -5   78.49   10.10 
   0  -1   5  106.19    9.60 
   0  -1   5   91.49    9.90 
   0   1  -5   89.69    9.90 
   0   1   5   94.99   11.00 
   0   1   5   96.29   10.50 
  -2  -1  -5   43.00    5.90 
   2  -1   5   36.30    5.50 
  -2  -1  -5   53.29    6.90 
   2   1   5   39.30    5.80 
   2   1   5   43.70    6.40 
  -2   1  -5   40.30    5.60 
   3  -1   5  153.68   16.90 
  -3  -1  -5  159.28   17.00 
  -3  -1  -5  185.08   18.20 
   3   1   5  136.49   16.80 
   3   1   5  156.88   17.50 
   3   1   5  167.18   17.20 
  -3   1  -5  175.28   16.90 
   4  -1   5   33.40    6.60 
  -4  -1  -5   44.40    6.40 
   4  -1   5   46.70    4.40 
   4   1   5   41.60    6.20 
   4   1   5   39.30    6.70 
   4   1   5   25.10    5.80 
  -4   1  -5   36.60    4.20 
  -4   1  -5   40.20    5.90 
   5  -1   5  901.01   96.89 
  -5  -1  -5  943.31   96.79 
  -5  -1  -5 1190.28   97.49 
   5   1   5 1054.49   97.89 
  -5   1  -5 1075.29   94.59 
   5   1   5  901.81   97.59 
   5   1   5 1187.08   96.99 
  -5   1  -5 1169.68   96.99 
   6  -1   5    3.20    2.00 
  -6  -1  -5    0.20    1.50 
  -6  -1  -5   -1.10    1.50 
   6  -1   5    2.90    1.40 
   6   1   5   -0.50    1.70 
   6   1   5    0.80    1.90 
  -6   1  -5    1.80    2.60 
  -6   1  -5    0.70    1.30 
   6   1   5    6.40    3.20 
  -7  -1  -5   62.29   10.00 
  -7  -1  -5   72.69   10.00 
   7  -1   5   81.99    8.60 
   7  -1   5   59.19   10.30 
   7   1   5   55.49   10.30 
   7   1   5   58.19   10.80 
  -7   1  -5   65.09    8.40 
   7   1   5   88.49    9.70 
  -7   1  -5   77.79   10.10 
   8  -1   5   72.99   10.20 
  -8  -1  -5   61.99   10.00 
  -8  -1  -5   73.59   10.60 
   8  -1   5   73.79    8.90 
   8   1   5   55.69   11.10 
   8   1   5   94.79   10.40 
   8   1   5   59.59   12.60 
  -8   1  -5   66.99    9.00 
  -8   1  -5   92.79   11.20 
   9  -1   5   21.00    4.20 
  -9  -1  -5   25.10    6.10 
   9  -1   5   14.70    5.00 
   9   1   5   25.80    5.80 
  -9   1  -5   16.70    4.90 
   9   1   5   15.70    6.00 
  -9   1  -5   11.70    4.00 
  10  -1   5  156.38   17.70 
  10  -1   5  122.59   14.80 
 -10  -1  -5  137.09   18.00 
 -10   1  -5  114.79   15.60 
 -10   1  -5  153.48   17.40 
  10   1   5  124.29   19.80 
 -11  -1  -5    2.30    3.10 
  11  -1   5    2.50    6.10 
  11  -1   5   -1.20    2.80 
  11   1   5   -1.00    3.50 
 -11   1  -5    3.30    3.80 
 -11   1  -5    1.60    3.10 
 -12  -1  -5    9.80    5.20 
  12  -1   5    9.30    4.50 
 -12   1  -5    6.70    4.20 
  12   1   5   21.80    6.70 
  13  -1   5    7.50    5.20 
 -13  -1  -5    5.60    4.50 
  13   1   5   -1.70    4.00 
 -13   1  -5    5.20    4.20 
 -13  -2   5   81.69   14.50 
  13   2  -5  113.79   16.10 
 -13   2   5   71.89   13.00 
 -12  -2   5   21.50    6.10 
 -12   2   5   18.40    6.20 
  12   2  -5   34.20    9.30 
  11  -2  -5   21.10    8.10 
 -11  -2   5   46.30    9.20 
  11   2  -5   27.30    8.50 
 -11   2   5   42.10    8.50 
  10  -2  -5    3.80    4.00 
 -10  -2   5    1.60    2.40 
  10   2  -5    4.80    5.60 
  10   2  -5   -0.10    3.60 
 -10   2   5   -2.60    1.80 
  -9  -2   5  311.17   30.00 
   9  -2  -5  225.28   30.50 
  -9   2   5  333.37   30.30 
   9   2  -5  255.67   31.00 
   8  -2  -5  421.26   48.60 
  -8  -2   5  537.95   47.30 
   8   2  -5  441.56   48.00 
  -8   2   5  524.05   47.30 
  -7  -2   5  114.19   12.70 
   7  -2  -5  103.19   14.40 
   7   2  -5   91.79   13.20 
  -7   2   5  105.29   12.70 
  -6  -2   5  272.27   26.50 
   6  -2  -5  243.98   26.20 
   6  -2  -5  245.88   28.30 
  -6   2   5  270.07   26.60 
   6   2  -5  247.78   26.80 
  -6   2   5  298.47   26.90 
   5  -2  -5  934.01   97.99 
  -5  -2   5  913.41   97.99 
   5  -2  -5 1112.49   95.99 
  -5   2   5 1141.09   96.49 
  -5   2   5 1076.09   96.79 
   5   2  -5 1131.69   96.59 
  -4  -2   5    5.00    2.70 
   4  -2  -5    8.10    2.10 
  -4  -2   5    3.30    1.60 
   4  -2  -5    7.80    3.40 
  -4   2   5    2.90    2.20 
   4   2  -5    7.50    2.20 
  -4   2   5    4.40    2.00 
   4   2  -5    7.10    3.00 
  -3  -2   5  874.71   90.59 
  -3  -2   5 1069.59   88.99 
   3  -2  -5  863.51   90.99 
  -3   2   5  900.61   88.89 
  -3   2   5  922.31   90.59 
   3   2  -5 1146.89   88.79 
   3   2  -5 1069.19   90.09 
   2  -2  -5  753.32   74.89 
  -2  -2   5  760.32   74.09 
  -2  -2   5  820.12   72.39 
   2   2  -5  905.11   73.59 
  -2   2   5  826.32   74.99 
  -2   2   5  717.03   72.49 
   1  -2  -5   53.59    6.30 
   1  -2  -5   50.59    8.40 
  -1  -2   5   66.49    8.00 
  -1  -2   5   54.69    6.30 
  -1   2   5   49.30    6.60 
   1   2  -5   48.50    6.80 
  -1   2   5   54.79    8.20 
   1   2  -5   61.89    6.00 
   1   2  -5   55.39    7.90 
   0  -2  -5  315.87   32.00 
   0  -2  -5  322.57   29.50 
   0  -2   5  265.87   29.50 
   0  -2   5  299.07   28.50 
   0   2   5  296.87   31.40 
   0   2  -5  329.87   30.50 
   0   2   5  301.17   29.70 
   0   2  -5  320.47   28.60 
   0   2  -5  318.77   29.40 
  -1  -2  -5  757.12   76.89 
  -1  -2  -5  836.92   77.59 
  -1  -2  -5  902.71   80.09 
  -1   2  -5  792.52   76.39 
  -1   2  -5  919.11   76.79 
   1   2   5  818.72   79.29 
  -1   2  -5  881.31   76.89 
  -1   2  -5  863.41   77.49 
  -2  -2  -5   98.49   12.30 
  -2  -2  -5  113.49   14.10 
  -2  -2  -5  107.79   12.00 
  -2   2  -5  118.69   11.70 
  -2   2  -5  108.29   11.10 
   2   2   5   96.89   13.50 
   2   2   5   95.19   11.90 
   2   2   5  110.19   13.50 
  -2   2  -5  115.59   11.40 
  -3  -2  -5  700.93   59.19 
   3  -2   5  646.14   54.69 
  -3  -2  -5  595.34   55.99 
   3  -2   5  504.95   55.39 
   3   2   5  496.35   55.99 
  -3   2  -5  653.13   55.59 
  -3   2  -5  655.03   54.59 
   3   2   5  565.24   58.09 
   3   2   5  596.14   57.59 
  -3   2  -5  589.74   54.39 
   4  -2   5  718.23   63.49 
   4  -2   5  617.04   65.09 
   4   2   5  680.23   67.69 
   4   2   5  736.03   67.09 
  -4   2  -5  753.52   65.19 
   5  -2   5   36.40    6.50 
  -5  -2  -5   44.00    6.70 
   5  -2   5   38.40    4.90 
  -5   2  -5   50.39    6.70 
   5   2   5   38.20    8.70 
   5   2   5   34.10    7.30 
  -6  -2  -5   25.70    5.90 
   6  -2   5   23.50    4.30 
  -6   2  -5   25.00    5.20 
   6   2   5   18.50    5.70 
  -6   2  -5   26.60    3.20 
   6   2   5   28.30    6.50 
   7  -2   5   52.89    7.00 
  -7  -2  -5   71.29    9.50 
   7   2   5   46.60   10.10 
   7   2   5   58.89    9.30 
  -7   2  -5   68.99    9.00 
   8  -2   5    3.40    1.70 
  -8  -2  -5   -0.50    1.60 
   8   2   5   -2.00    1.50 
  -8   2  -5   -0.40    1.50 
   8   2   5   -3.70    2.00 
  -8   2  -5   -0.50    1.40 
   9  -2   5   12.10    3.50 
  -9  -2  -5    8.30    4.00 
  -9   2  -5   11.80    3.80 
  -9   2  -5   13.80    3.70 
   9   2   5   16.60    5.80 
   9   2   5   20.50    5.80 
  10  -2   5   22.30    5.30 
 -10  -2  -5   19.90    4.90 
  10  -2   5   18.50    6.00 
 -10   2  -5   24.20    5.10 
  10   2   5   17.50    5.70 
  10   2   5   31.90    7.40 
 -10   2  -5   28.80    7.10 
  11  -2   5   -0.50    5.60 
  11  -2   5   -2.50    2.60 
 -11  -2  -5    3.30    3.40 
  11   2   5   -2.00    3.30 
 -11   2  -5    0.90    2.30 
 -12  -2  -5   45.50    9.70 
 -12   2  -5   40.90    9.50 
  12   2   5   58.29   11.20 
  12  -3  -5    4.00    5.60 
  12   3  -5   -0.90    5.60 
 -12   3   5    5.30    3.20 
 -11  -3   5    5.50    4.10 
  11  -3  -5   15.10    6.80 
 -11   3   5   11.90    5.00 
  11   3  -5   20.60    8.20 
 -10  -3   5  103.09   12.90 
  10  -3  -5   70.59   13.50 
 -10   3   5   94.79   12.40 
  10   3  -5   64.09   11.90 
   9  -3  -5   22.70    7.50 
  -9  -3   5   28.00    6.30 
   9   3  -5   42.30    9.30 
  -9   3   5   24.00    6.10 
   8  -3  -5   22.30    6.90 
   8   3  -5   39.50    8.50 
  -8   3   5   26.70    5.60 
   8   3  -5   16.70    4.60 
   7  -3  -5  136.89   19.80 
  -7  -3   5  164.28   17.30 
   7   3  -5  135.19   17.50 
  -7   3   5  162.68   17.40 
  -7   3   5  183.08   18.70 
   6  -3  -5    5.10    4.50 
  -6  -3   5    2.40    1.50 
  -6   3   5    2.70    2.70 
   6   3  -5    4.60    2.30 
   6   3  -5    3.60    3.20 
  -6   3   5    1.80    1.80 
  -5  -3   5   99.69   10.80 
   5  -3  -5  102.69   14.10 
  -5   3   5  105.99   13.00 
   5   3  -5  109.69   13.20 
  -5   3   5   81.49   10.60 
   5   3  -5   89.59   11.10 
   4  -3  -5  508.25   52.59 
  -4  -3   5  512.65   48.50 
   4   3  -5  596.44   51.29 
  -4   3   5  560.04   51.99 
  -4   3   5  461.95   48.60 
   4   3  -5  522.55   48.70 
  -3  -3   5   70.19   11.00 
   3  -3  -5   74.49   11.70 
  -3  -3   5   70.69    8.10 
   3  -3  -5   81.49    7.60 
  -3   3   5   55.89    8.10 
  -3   3   5   72.69   10.70 
   3   3  -5   72.29   10.00 
   3   3  -5   73.89   11.70 
   3   3  -5   75.19    8.00 
  -2  -3   5  554.64   53.99 
   2  -3  -5  688.23   53.49 
   2  -3  -5  593.74   58.79 
  -2  -3   5  507.75   56.79 
   2   3  -5  636.94   58.69 
  -2   3   5  511.55   54.49 
   2   3  -5  642.24   53.59 
   2   3  -5  601.24   56.39 
  -2   3   5  565.84   57.79 
   1  -3  -5   24.80    7.10 
  -1  -3   5   20.00    2.70 
   1  -3  -5   22.20    3.20 
   1   3  -5   20.90    5.00 
  -1   3   5   19.10    6.00 
   1   3  -5   29.30    6.80 
  -1   3   5   24.00    5.40 
   1   3  -5   23.20    2.60 
   0  -3  -5    0.70    0.90 
   0  -3  -5    1.50    1.10 
   0  -3  -5    1.90    2.50 
   0   3  -5    0.50    0.40 
   0   3  -5    2.20    2.00 
   0   3  -5    0.40    2.20 
   0   3   5    2.10    2.40 
  -1  -3  -5  307.37   37.90 
  -1  -3  -5  322.47   30.90 
  -1  -3  -5  316.07   30.30 
  -1   3  -5  316.67   29.20 
   1   3   5  295.07   34.10 
  -1   3  -5  321.87   32.70 
  -1   3  -5  326.47   29.60 
  -1   3  -5  333.17   31.60 
  -2  -3  -5    0.30    2.70 
  -2  -3  -5    3.50    1.70 
  -2  -3  -5    2.20    1.40 
   2  -3   5   -2.00    1.50 
   2   3   5    1.40    2.50 
  -2   3  -5    4.30    2.70 
  -2   3  -5    3.40    1.70 
  -2   3  -5    0.20    0.80 
   2   3   5   -0.80    1.90 
  -2   3  -5   -1.00    1.60 
  -3  -3  -5  155.88   15.70 
   3  -3   5  160.88   16.20 
  -3  -3  -5  150.48   19.50 
  -3  -3  -5  115.59   16.00 
  -3   3  -5  137.99   15.50 
   3   3   5  149.09   18.70 
   3   3   5  110.89   15.70 
  -3   3  -5  175.78   14.90 
  -3   3  -5  148.99   16.00 
  -4  -3  -5  223.88   21.80 
  -4  -3  -5  229.18   26.00 
   4  -3   5  196.08   21.10 
  -4   3  -5  232.88   21.00 
  -4   3  -5  192.38   20.90 
   4   3   5  201.58   24.30 
  -4   3  -5  201.78   20.90 
  -5  -3  -5  449.06   39.90 
   5  -3   5  370.06   38.30 
  -5   3  -5  416.56   37.60 
   5   3   5  395.26   42.20 
   6  -3   5  620.84   63.79 
  -6  -3  -5  729.13   65.99 
   6   3   5  770.62   68.99 
   7  -3   5  123.79   12.60 
   7   3   5  103.39   15.80 
  -8  -3  -5    8.40    3.70 
   8  -3   5   10.80    2.70 
   8   3   5   12.50    5.80 
  -8   3  -5   15.70    4.10 
   8   3   5    6.70    3.50 
  -9  -3  -5   24.70    7.70 
   9  -3   5   16.90    3.50 
   9   3   5   16.70    6.30 
  -9   3  -5   25.00    6.10 
   9   3   5   12.00    4.80 
 -10  -3  -5  264.17   29.20 
 -10   3  -5  254.67   28.30 
  10   3   5  259.37   29.40 
 -11  -3  -5    1.90    3.90 
  11   3   5   -0.30    4.20 
 -11   3  -5   -2.90    2.40 
  12   3   5    4.60    5.40 
 -12   3  -5    0.90    3.90 
  11  -4  -5    5.70    7.20 
  11   4  -5   -2.00    8.30 
 -11   4   5    6.10    3.30 
  10  -4  -5   52.69   12.80 
 -10   4   5   52.59    9.80 
  -9  -4   5   -2.80    1.80 
   9  -4  -5    6.50    4.50 
   9   4  -5   -1.80    2.50 
   9   4  -5    1.00    3.80 
  -9   4   5    2.50    2.00 
  -8  -4   5   41.60    6.50 
   8  -4  -5   31.90    9.60 
   8   4  -5   31.30    7.10 
   8   4  -5   46.90   10.00 
  -8   4   5   32.00    6.60 
  -7  -4   5    0.10    1.40 
   7  -4  -5   -2.20    3.40 
   7   4  -5    2.20    1.60 
   7   4  -5    2.30    3.00 
  -7   4   5    0.90    1.40 
   6  -4  -5   68.19   12.10 
  -6  -4   5   63.29    8.00 
  -6   4   5   59.49    8.20 
   6   4  -5   84.79   11.60 
   6   4  -5   49.60    8.50 
  -5  -4   5  112.89   12.20 
   5  -4  -5  135.49   18.00 
   5   4  -5  139.09   16.10 
   5   4  -5   99.49   12.80 
  -5   4   5   99.09   12.30 
  -4  -4   5  190.48   19.60 
   4  -4  -5  205.28   25.10 
   4   4  -5  190.98   20.10 
  -4   4   5  184.78   20.10 
   4   4  -5  247.48   24.10 
  -3  -4   5    0.20    1.10 
   3  -4  -5   -0.70    2.80 
   3   4  -5    1.10    2.60 
   3   4  -5   -0.50    1.00 
  -3   4   5    0.30    1.30 
   2  -4  -5  231.08   27.60 
   2  -4  -5  199.58   20.90 
   2   4  -5  247.48   25.50 
  -2   4   5  241.78   22.70 
   2   4  -5  222.48   21.30 
   1  -4  -5    1.40    3.70 
   1   4  -5   -0.80    2.40 
   0  -4  -5   61.29    6.80 
   0  -4  -5   71.19   14.80 
   0   4  -5   75.99   11.90 
  -1  -4  -5   22.70    3.00 
  -1  -4  -5   14.70    6.20 
  -1   4  -5   20.00    5.80 
  -1   4  -5   26.80    7.00 
   1   4   5   15.10    5.90 
  -2  -4  -5    5.90    1.70 
  -2  -4  -5    2.50    4.20 
   2   4   5    2.50    2.90 
  -2   4  -5    5.70    3.40 
  -2   4  -5    4.90    4.20 
  -3  -4  -5   39.60    5.20 
  -3  -4  -5   27.40    9.00 
   3  -4   5   36.90    7.80 
   3   4   5   37.50    9.70 
  -3   4  -5   32.60    7.60 
  -3   4  -5   40.80    7.00 
  -3   4  -5   39.70    7.80 
  -3   4  -5   40.60    4.40 
  -4  -4  -5  125.09   17.90 
   4  -4   5   95.99   12.90 
  -4  -4  -5  122.09   11.90 
  -4   4  -5   95.89   12.90 
  -4   4  -5  123.39   10.80 
   4   4   5   73.89   12.40 
   4   4   5   92.29   15.60 
  -4   4  -5   83.09   12.10 
  -5  -4  -5    1.00    1.60 
   5  -4   5   -2.70    1.70 
  -5   4  -5    4.90    1.80 
  -5   4  -5   -1.60    2.00 
  -5   4  -5    2.70    2.40 
   5   4   5    5.80    4.00 
   5   4   5    0.40    2.10 
  -6  -4  -5  361.16   31.40 
   6  -4   5  284.87   30.50 
  -6   4  -5  316.77   29.40 
   6   4   5  336.97   36.60 
  -6   4  -5  260.87   30.00 
  -7  -4  -5    6.30    2.50 
   7  -4   5   -1.30    2.10 
   7   4   5    4.20    4.00 
  -7   4  -5    3.20    1.90 
   7   4   5    0.40    2.30 
  -7   4  -5    0.20    1.90 
  -7   4  -5    5.60    2.30 
   8  -4   5  129.79   13.90 
  -8  -4  -5  166.48   17.20 
   8   4   5  114.09   17.50 
  -8   4  -5  119.69   13.50 
   8   4   5  133.89   19.00 
  -9  -4  -5   10.40    5.00 
  -9   4  -5   17.50    4.90 
   9   4   5   14.50    6.40 
 -10   4  -5   26.50    7.50 
  10   4   5   39.50    9.90 
   9  -5  -5   30.80    9.00 
  -9   5   5   15.70    4.70 
   8  -5  -5    4.20    5.40 
   8   5  -5    1.20    4.60 
  -8   5   5   -0.80    1.10 
   8   5  -5    2.70    3.20 
   7  -5  -5   -0.80    4.80 
  -7  -5   5   -1.90    1.90 
  -7   5   5    2.80    1.80 
   7   5  -5    1.80    3.90 
   7   5  -5    0.60    2.50 
  -6  -5   5   81.29   10.30 
   6   5  -5  117.09   16.00 
  -6   5   5   81.59   10.80 
   6   5  -5   93.39   12.20 
   5  -5  -5   83.39   13.90 
  -5   5   5   63.19    8.80 
   5   5  -5   63.49    9.40 
   5   5  -5   88.59   12.80 
   4  -5  -5    5.30    6.50 
   4   5  -5   13.20    9.50 
  -4   5   5   11.00    3.20 
   4   5  -5   14.70    3.60 
   3  -5  -5    0.30    4.70 
  -3   5   5   -0.40    1.40 
   3   5  -5   -3.60    2.90 
   3   5  -5    0.50    1.20 
   2  -5  -5   12.10    5.80 
   2   5  -5    4.80    4.30 
   1  -5  -5   98.39   17.20 
   1   5  -5   98.99   14.50 
  -1   5   5  103.09   17.20 
   0  -5  -5   26.80    9.80 
   0   5   5   40.60   11.50 
   0   5  -5   31.60    8.20 
  -1  -5  -5  373.46   42.90 
  -1   5  -5  357.36   38.30 
   1   5   5  365.36   42.40 
  -2  -5  -5   38.90   11.70 
  -2   5  -5   49.00   10.20 
   2   5   5   56.39   13.00 
  -3  -5  -5    3.10    4.60 
   3   5   5   -3.10    2.70 
  -3   5  -5    1.70    2.40 
  -4  -5  -5   -0.40    1.10 
  -4   5  -5   -1.50    1.00 
  -4   5  -5    0.50    3.80 
  -4   5  -5   -0.40    0.70 
  -4   5  -5    1.50    2.80 
   4   5   5    1.60    4.30 
  -5  -5  -5   11.90    2.70 
  -5   5  -5    4.20    3.70 
  -5   5  -5    9.90    2.20 
  -5   5  -5   11.10    4.50 
  -5   5  -5   12.40    3.70 
   5   5   5    7.70    5.90 
  -6  -5  -5   -1.70    1.50 
  -6   5  -5    4.40    2.70 
   6   5   5   -3.80    3.80 
   6   5   5    0.40    2.60 
  -6   5  -5    1.70    1.30 
  -7  -5  -5    3.90    4.20 
  -7   5  -5    3.50    2.60 
  -7   5  -5    2.70    2.00 
   7   5   5    0.80    4.30 
   7   5   5   -3.80    2.30 
  -8   5  -5    2.90    3.70 
   8   5   5   -2.40    5.00 
  -9   5  -5   -0.50    2.00 
   9   5   5   -2.30    4.30 
   7  -6  -5   19.40    9.00 
  -7   6   5   11.70    3.70 
   7   6  -5   15.50    7.50 
   7   6  -5   13.80    4.90 
   6  -6  -5    3.30    5.10 
  -6   6   5    0.00    2.00 
   6   6  -5    0.60    4.90 
   6   6  -5   -5.30    2.50 
   5  -6  -5   39.60   10.60 
   5   6  -5   27.30    5.50 
   5   6  -5   42.20   10.70 
   4  -6  -5   71.99   17.00 
   4   6  -5   98.19   15.40 
   3  -6  -5    1.70    4.20 
   3   6  -5   -4.50    3.40 
  -3   6   5    1.90    5.70 
   2  -6  -5   75.29   17.20 
   2   6  -5   81.79   14.20 
  -2   6   5   66.59   16.30 
   1  -6  -5   13.70    8.80 
   1   6  -5    4.60    5.00 
  -1   6   5   12.10    7.20 
   0  -6  -5   -4.80    5.70 
   0   6  -5    3.00    5.50 
   0   6   5    8.80    6.30 
  -1  -6  -5    5.50    6.50 
   1   6   5    4.50    5.70 
  -1   6  -5    4.80    5.10 
  -2  -6  -5   20.70    9.30 
   2   6   5   10.50    8.00 
  -2   6  -5   23.40    7.70 
   3   6   5   72.29   17.30 
  -3   6  -5   60.89   10.80 
   4   6   5   19.50    9.40 
  -4   6  -5   16.70    5.80 
   5   6   5   -5.30    5.00 
  -5   6  -5    2.80    3.30 
   6   6   5    3.00    6.00 
  -6   6  -5   13.30    3.80 
   2  -7  -5    0.10    7.00 
   2   7  -5    9.80    6.80 
  -2   7   5   22.30   10.30 
   1  -7  -5   14.90   10.30 
  -1   7   5   15.60   10.90 
   1   7  -5   23.80    8.80 
   0  -7  -5   26.20   13.00 
   0   7  -5   13.80    7.70 
   0   7   5    8.20    7.80 
   1   7   5    7.40    7.90 
  -1   7  -5   30.80    9.40 
 -13   0   6   -4.20    2.90 
  13   0  -6   -6.50    3.50 
  12   0  -6    4.40    5.40 
 -12   0   6    4.60    3.60 
 -11   0   6    4.70    3.50 
  11   0  -6    0.40    3.20 
  10   0  -6  825.42  101.19 
 -10   0   6 1096.99   95.79 
  10   0  -6 1063.89   95.39 
   9   0  -6    4.20    3.50 
  -9   0   6    3.70    2.70 
  -8   0   6  258.47   28.00 
   8   0  -6  280.97   28.70 
   8   0  -6  264.97   29.30 
  -7   0   6    0.30    1.50 
   7   0  -6    0.60    1.70 
  -7   0   6   -1.20    1.20 
  -6   0   6  544.05   55.39 
   6   0  -6  555.84   55.29 
  -6   0   6  582.64   55.19 
   6   0  -6  642.84   55.69 
  -5   0   6   -1.40    1.00 
  -5   0   6    0.20    1.60 
   5   0  -6   -1.00    0.90 
   5   0  -6   -0.30    1.50 
  -4   0   6 3592.04  331.57 
   4   0  -6 3559.24  331.97 
   4   0  -6 3979.00  331.67 
  -3   0   6    0.10    0.60 
   3   0  -6   -0.10    0.60 
   3   0  -6    0.40    1.20 
  -3   0   6    0.40    1.20 
   2   0  -6 2282.97  213.78 
   2   0  -6 2505.45  214.08 
   1   0  -6   -0.10    0.40 
  -1   0   6    0.50    0.80 
   1   0  -6   -0.70    0.50 
  -1   0  -6   -0.90    0.40 
  -1   0  -6    0.50    0.80 
   1   0   6   -0.20    0.80 
  -1   0  -6    0.00    0.70 
  -2   0  -6 5108.49  485.05 
   2   0   6 6232.38  484.45 
   2   0   6 4998.10  484.95 
   4   0   6  915.41   71.79 
   4   0   6  709.83   73.39 
   4   0   6  782.72   72.39 
  -4   0  -6  735.43   73.19 
   5   0   6   -1.40    1.30 
   5   0   6    0.20    1.40 
   5   0   6    1.60    1.20 
  -5   0  -6    0.00    1.20 
  -5   0  -6    0.80    1.20 
  -6   0  -6  542.85   48.50 
   6   0   6  477.85   49.20 
   6   0   6  505.85   47.70 
  -6   0  -6  462.35   46.90 
   7   0   6    1.80    2.10 
  -7   0  -6   -0.10    2.10 
   7   0   6    0.40    1.50 
  -7   0  -6   -0.40    1.80 
   7   0   6    3.60    2.50 
   8   0   6   90.39   14.30 
  -8   0  -6   93.09   12.30 
   8   0   6   95.29   13.30 
  -8   0  -6  109.89   13.30 
   9   0   6   -0.40    2.00 
  -9   0  -6   -1.40    1.60 
   9   0   6   -7.20    3.20 
  -9   0  -6    4.20    2.80 
 -10   0  -6   28.70    7.10 
  10   0   6   27.20    8.30 
  10   0   6   46.40    6.60 
 -10   0  -6   43.20    9.00 
 -11   0  -6    2.90    3.10 
  12   0   6  496.85   49.10 
 -12   0  -6  530.25   52.39 
 -13   0  -6    2.40    4.40 
  13   0   6   -0.90    3.10 
  13  -1  -6   31.60    9.00 
 -13  -1   6   42.50   10.20 
 -13   1   6   44.60    9.60 
  13   1  -6   41.30   10.30 
 -12  -1   6   49.00    9.70 
  12  -1  -6   36.40    9.50 
 -12   1   6   40.00   10.70 
  11  -1  -6   64.89   10.90 
 -11   1   6   62.49   10.70 
  11   1  -6   49.80   12.00 
  10  -1  -6  271.57   34.60 
 -10  -1   6  361.66   35.40 
  10   1  -6  320.77   37.00 
 -10   1   6  387.26   35.90 
  -9  -1   6  255.07   25.70 
   9  -1  -6  214.78   25.80 
  -9   1   6  236.38   25.50 
   9   1  -6  220.08   26.70 
  -8  -1   6  730.53   69.59 
   8  -1  -6  749.82   70.59 
   8  -1  -6  613.44   69.99 
  -8   1   6  739.63   69.69 
   8   1  -6  708.53   70.89 
  -8   1   6  868.31   70.59 
   7  -1  -6  113.99   15.30 
   7  -1  -6  124.39   14.80 
  -7  -1   6  124.89   14.40 
   7   1  -6  126.59   15.30 
  -7   1   6  103.69   18.20 
  -6  -1   6  907.51   82.39 
   6  -1  -6  777.12   83.09 
   6  -1  -6  901.81   82.39 
  -6   1   6  918.71   82.59 
   6   1  -6  939.01   82.89 
  -5  -1   6   21.70    4.90 
   5  -1  -6   31.10    4.90 
   5  -1  -6   24.20    6.20 
   5   1  -6   28.90    5.00 
  -5   1   6   33.00    5.10 
  -5   1   6   31.50    5.30 
   5   1  -6   41.70    6.20 
  -4  -1   6  270.27   25.80 
   4  -1  -6  232.18   26.30 
  -4  -1   6  219.98   25.20 
   4  -1  -6  294.67   25.50 
   4   1  -6  293.77   25.60 
  -4   1   6  246.58   25.70 
  -4   1   6  255.67   25.40 
  -3  -1   6   83.59    9.50 
   3  -1  -6   63.89    9.70 
   3  -1  -6   90.69    9.20 
  -3   1   6   69.09    9.20 
   3   1  -6   95.49    9.30 
  -3   1   6   81.19    9.60 
   2  -1  -6  224.18   21.50 
   2  -1  -6  200.38   22.50 
  -2  -1   6  263.57   21.90 
  -2   1   6  205.28   21.80 
   2   1  -6  236.88   21.40 
  -2   1   6  194.38   22.00 
  -1  -1   6    0.80    1.00 
  -1  -1   6    0.40    0.70 
   1  -1  -6    0.60    1.50 
   1  -1  -6    0.60    0.70 
   1   1  -6    1.20    0.70 
  -1   1   6    2.30    1.60 
   1   1  -6    0.40    1.00 
  -1   1   6    0.70    0.90 
   0  -1  -6 3026.20  267.77 
   0  -1   6 2981.20  266.57 
   0  -1  -6 2935.31  266.87 
   0   1  -6 2998.00  266.47 
   0   1   6 3054.19  267.57 
   0   1   6 2922.11  266.97 
   1  -1   6 1197.08   95.69 
  -1  -1  -6  990.40   97.59 
  -1  -1  -6 1096.09   98.39 
   1   1   6 1050.99   98.09 
  -1   1  -6 1008.10   97.29 
   2   1   6 8113.89  721.73 
   3  -1   6 1113.39  108.69 
  -3  -1  -6 1246.08  109.09 
  -3   1  -6 1216.38  108.69 
   3   1   6 1089.39  108.89 
   3   1   6 1242.48  109.49 
   3   1   6 1258.17  109.09 
   4  -1   6  162.38   15.00 
  -4  -1  -6  170.78   17.90 
   4  -1   6  188.68   15.00 
   4  -1   6  140.79   17.40 
   4   1   6  131.49   17.50 
  -4   1  -6  141.89   17.10 
   4   1   6  175.28   17.80 
   4   1   6  166.68   18.20 
   5  -1   6  169.08   15.50 
   5  -1   6  153.98   17.90 
  -5  -1  -6  157.28   17.70 
   5   1   6  162.98   17.30 
  -5   1  -6  145.89   15.20 
   5   1   6  152.38   18.20 
  -5   1  -6  167.48   17.60 
   6  -1   6  255.27   31.20 
   6  -1   6  348.87   28.60 
   6  -1   6  304.17   30.20 
  -6  -1  -6  324.17   31.40 
  -6   1  -6  339.97   31.30 
   6   1   6  334.67   30.60 
  -6   1  -6  274.27   28.70 
   6   1   6  282.97   31.70 
   6   1   6  255.67   31.60 
  -7  -1  -6  192.58   21.50 
   7  -1   6  185.58   19.90 
   7  -1   6  160.78   21.70 
   7  -1   6  215.18   19.20 
   7   1   6  223.88   20.80 
  -7   1  -6  204.48   21.50 
   7   1   6  186.88   22.40 
   7   1   6  184.58   22.90 
  -7   1  -6  168.38   19.20 
   8  -1   6  195.38   20.20 
  -8  -1  -6  192.68   21.30 
   8  -1   6  196.68   18.80 
  -8   1  -6  168.08   19.20 
  -8   1  -6  205.98   21.40 
   8   1   6  171.68   21.90 
   8   1   6  150.28   22.30 
   9  -1   6   20.50    5.80 
   9  -1   6   33.20    5.10 
  -9  -1  -6   33.10    7.50 
   9   1   6   40.20    6.20 
   9   1   6   26.50    7.40 
  -9   1  -6   40.10    8.00 
  -9   1  -6   24.60    5.60 
  10  -1   6    3.70    2.50 
 -10  -1  -6    6.30    3.90 
  10  -1   6    5.00    4.60 
 -10   1  -6    7.10    3.70 
  10   1   6    6.40    3.90 
  10   1   6    5.10    5.00 
 -10   1  -6    2.50    3.00 
 -11  -1  -6    8.80    4.30 
  11  -1   6    4.00    8.50 
  11  -1   6    9.50    3.80 
  11   1   6    6.20    4.20 
 -12  -1  -6   12.20    5.00 
 -12   1  -6    2.50    3.80 
  12   1   6   12.20    5.10 
 -13  -1  -6   13.80    6.20 
 -13   1  -6   14.00    5.80 
  13   1   6   12.20    5.10 
  13  -2  -6    3.40    5.70 
 -13  -2   6    5.70    4.30 
  13   2  -6    4.30    5.00 
 -13   2   6    5.80    4.10 
 -12  -2   6    8.00    5.50 
  12  -2  -6    4.80    5.90 
 -12   2   6   17.00    6.00 
  12   2  -6   16.20    7.10 
 -11  -2   6    2.00    2.80 
  11  -2  -6   -2.70    4.50 
  11   2  -6   -2.70    3.60 
 -11   2   6    1.50    2.70 
  11   2  -6    1.70    4.10 
  10  -2  -6   22.40    7.90 
 -10  -2   6   23.10    5.70 
 -10   2   6   24.90    6.30 
  10   2  -6   23.10    7.40 
  10   2  -6   57.69   17.00 
  -9  -2   6   -0.10    2.00 
   9  -2  -6    3.10    4.00 
   9   2  -6    5.30    5.20 
   9   2  -6    2.70    2.90 
  -9   2   6    4.90    3.20 
   8  -2  -6   42.50    9.70 
  -8  -2   6   43.70    8.00 
   8   2  -6   38.00    8.00 
  -8   2   6   49.10    8.10 
   7  -2  -6    5.60    5.20 
  -7  -2   6   14.00    3.90 
  -7   2   6   16.40    4.10 
  -7   2   6    9.80    3.40 
   7   2  -6   21.30    5.90 
   7   2  -6    8.20    3.50 
   6  -2  -6  191.48   24.90 
   6  -2  -6  229.58   23.30 
  -6  -2   6  224.78   23.30 
  -6   2   6  253.07   23.80 
  -6   2   6  240.88   23.70 
   6   2  -6  222.08   23.60 
   5  -2  -6   47.20    6.00 
   5  -2  -6   29.20    7.70 
  -5  -2   6   32.00    7.50 
   5   2  -6   45.20    6.30 
  -5   2   6   38.80    6.10 
   5   2  -6   54.59    7.50 
  -5   2   6   36.90    6.60 
  -4  -2   6 1825.42  190.08 
  -4  -2   6 2181.18  188.68 
   4  -2  -6 2457.85  188.48 
   4  -2  -6 1826.12  190.58 
  -4   2   6 2037.80  188.78 
  -4   2   6 1985.50  189.78 
   4   2  -6 2368.16  188.58 
  -3  -2   6  400.36   41.10 
   3  -2  -6  378.66   41.60 
  -3  -2   6  435.86   39.60 
  -3   2   6  432.26   41.50 
   3   2  -6  505.25   40.60 
  -3   2   6  368.26   39.40 
   2  -2  -6 1236.48  124.49 
  -2  -2   6 1286.87  123.49 
   2  -2  -6 1581.54  122.09 
  -2  -2   6 1301.67  121.99 
   2   2  -6 1550.44  122.89 
  -2   2   6 1198.78  122.19 
  -2   2   6 1319.27  124.39 
   1  -2  -6    2.30    2.30 
  -1  -2   6    1.90    1.70 
   1  -2  -6    1.80    1.20 
  -1  -2   6    1.80    1.00 
  -1   2   6   -0.30    1.60 
   1   2  -6    3.40    1.80 
   1   2  -6    3.30    1.10 
  -1   2   6    1.40    1.10 
   0  -2  -6   88.69   12.10 
   0  -2  -6   88.29   10.10 
   0  -2   6   82.29   10.00 
   0  -2   6   78.09    9.60 
   0   2   6   89.79   11.80 
   0   2  -6   95.19    9.70 
   0   2  -6   99.29   10.80 
   0   2   6   88.79   10.50 
   0   2  -6   82.79    9.30 
  -1  -2  -6  178.28   20.10 
  -1  -2  -6  159.28   17.60 
  -1  -2  -6  152.78   17.90 
   1   2   6  167.48   19.60 
  -1   2  -6  183.88   17.70 
  -1   2  -6  191.08   17.00 
  -1   2  -6  164.98   17.20 
  -1   2  -6  182.88   17.90 
  -2  -2  -6    5.50    2.10 
  -2  -2  -6    5.10    1.90 
  -2  -2  -6   10.30    3.90 
  -2   2  -6    3.80    1.80 
  -2   2  -6    4.30    1.80 
  -2   2  -6    4.90    1.70 
  -2   2  -6    4.40    1.70 
   2   2   6    0.00    2.20 
  -3  -2  -6   88.39   12.60 
   3  -2   6   78.89   10.30 
  -3   2  -6   93.29    9.00 
   3   2   6  102.59   12.50 
  -3   2  -6   91.89   10.30 
  -3   2  -6   96.99    8.80 
   3   2   6   87.79   12.30 
   3   2   6   65.29   10.50 
  -4  -2  -6    2.00    2.80 
  -4  -2  -6   -0.70    0.90 
   4  -2   6    0.80    1.60 
  -4   2  -6    4.70    1.90 
   4   2   6    2.70    2.60 
   4   2   6    3.10    2.50 
  -4   2  -6    2.10    0.60 
   4   2   6    0.90    1.40 
  -5  -2  -6    4.50    2.10 
   5  -2   6    7.10    2.90 
   5   2   6    3.20    2.70 
   5   2   6    2.40    2.00 
  -5   2  -6    7.60    2.60 
   5   2   6    3.60    3.50 
  -6  -2  -6  131.19   19.70 
   6  -2   6  140.59   14.50 
  -6   2  -6  160.98   14.40 
   6   2   6  173.78   18.90 
  -6   2  -6  181.18   17.80 
   6   2   6  137.69   18.30 
   7  -2   6    9.40    2.30 
  -7  -2  -6   10.90    3.50 
  -7   2  -6   23.30    5.20 
   7   2   6    1.30    4.50 
   7   2   6   13.20    4.80 
   8  -2   6   41.80    7.30 
  -8  -2  -6   64.59    9.50 
   8   2   6   69.09    9.40 
  -8   2  -6   48.60    6.70 
   8   2   6   42.40   10.50 
  -9  -2  -6   31.20    6.80 
   9  -2   6   30.10    5.20 
   9  -2   6   40.00    6.40 
  -9   2  -6   47.50    8.70 
   9   2   6   47.40    9.00 
  -9   2  -6   40.90    5.80 
   9   2   6   35.20    8.80 
  10  -2   6   -2.20    3.00 
  10  -2   6   -1.00    2.10 
 -10  -2  -6    1.70    2.50 
  10   2   6   11.80    4.60 
 -10   2  -6    4.80    3.30 
  10   2   6    0.10    4.30 
 -10   2  -6    0.80    2.20 
  11  -2   6   19.00    4.50 
 -11  -2  -6   22.90    6.10 
  11   2   6   31.80    7.50 
 -11   2  -6   22.00    6.60 
 -12  -2  -6   33.60    8.80 
 -12   2  -6   32.80    7.70 
  12  -3  -6    2.50    5.80 
 -12   3   6    4.10    4.00 
  12   3  -6    3.30    7.40 
  11  -3  -6    2.40    5.40 
 -11  -3   6    9.00    4.50 
 -11   3   6   -3.20    2.10 
  11   3  -6    3.90    5.30 
 -10  -3   6  195.48   21.30 
  10  -3  -6  174.98   23.80 
  10   3  -6  135.79   20.80 
 -10   3   6  208.48   21.80 
   9  -3  -6   93.69   14.70 
  -9  -3   6  104.89   12.60 
  -9   3   6   86.19   12.00 
   9   3  -6   70.29   12.00 
   8   3  -6    0.00    3.20 
  -8   3   6   -2.00    1.40 
   7  -3  -6   40.00    9.90 
  -7  -3   6   43.00    6.70 
  -7   3   6   32.30    6.70 
   7   3  -6   58.09    9.30 
   6  -3  -6   74.59   12.30 
  -6  -3   6   72.79    9.50 
   6   3  -6  106.89   12.30 
   6   3  -6   75.89   10.10 
  -6   3   6   75.29    9.90 
  -6   3   6   82.69   11.00 
  -5  -3   6  111.89   12.70 
   5  -3  -6  113.49   16.60 
   5   3  -6  122.69   14.70 
  -5   3   6  129.79   15.20 
  -5   3   6  109.99   12.90 
   5   3  -6  112.99   12.90 
  -4  -3   6   90.49   10.90 
   4  -3  -6   94.39   14.20 
  -4   3   6   99.99   13.80 
  -4   3   6   84.49   11.00 
   4   3  -6  117.39   11.20 
   4   3  -6  121.99   13.40 
   3  -3  -6   80.59   12.40 
   3  -3  -6   95.99    8.80 
  -3  -3   6   78.59    9.30 
  -3  -3   6   67.89   11.60 
  -3   3   6   88.09   12.10 
   3   3  -6   88.99   13.00 
   3   3  -6   84.49    8.90 
   3   3  -6   95.09   11.30 
  -3   3   6   65.29    9.30 
  -2  -3   6   -0.60    0.90 
  -2  -3   6   -0.80    2.10 
   2  -3  -6    0.70    0.80 
   2  -3  -6   -1.30    2.00 
   2   3  -6    2.70    2.30 
  -2   3   6   -2.80    1.70 
  -2   3   6   -0.70    1.00 
   2   3  -6    0.20    0.70 
   2   3  -6    5.80    3.00 
   1  -3  -6  284.27   32.60 
  -1  -3   6  257.07   30.20 
   1  -3  -6  337.87   28.30 
  -1  -3   6  274.37   27.60 
   1   3  -6  309.67   29.90 
   1   3  -6  285.27   31.20 
   1   3  -6  337.27   27.30 
  -1   3   6  277.77   31.80 
  -1   3   6  284.87   29.20 
   0  -3  -6  308.17   26.90 
   0  -3  -6  245.68   26.20 
   0  -3  -6  266.97   30.80 
   0   3  -6  264.87   28.60 
   0   3  -6  287.87   27.50 
   0   3  -6  284.37   25.10 
   0   3   6  237.48   29.50 
  -1  -3  -6  178.08   18.90 
  -1  -3  -6  184.98   22.60 
  -1  -3  -6  175.28   18.40 
  -1   3  -6  195.88   20.40 
  -1   3  -6  197.08   17.90 
  -1   3  -6  186.98   19.00 
  -1   3  -6  171.48   17.40 
   1   3   6  156.68   21.20 
  -2  -3  -6   45.20   10.00 
  -2  -3  -6   48.70    7.30 
  -2  -3  -6   60.79   10.10 
  -2   3  -6   52.79    7.10 
   2   3   6   36.70    9.20 
  -2   3  -6   61.89    7.10 
   2   3   6   46.50   10.30 
  -2   3  -6   41.60    7.30 
  -2   3  -6   55.99    6.20 
  -3  -3  -6  444.46   43.80 
  -3  -3  -6  414.46   38.90 
  -3   3  -6  366.06   38.50 
  -3   3  -6  388.46   38.10 
   3   3   6  393.66   42.00 
  -3   3  -6  424.26   37.90 
   4  -3   6   39.60    5.60 
  -4  -3  -6   35.30    6.00 
  -4  -3  -6   39.20    9.80 
  -4   3  -6   38.40    5.20 
  -4   3  -6   40.50    5.50 
   4   3   6   26.60    7.80 
  -4   3  -6   32.70    5.00 
  -5  -3  -6  150.58   16.20 
   5  -3   6  135.99   14.20 
  -5   3  -6  118.49   13.80 
   5   3   6  132.59   18.00 
  -5   3  -6  162.88   15.50 
  -5   3  -6  138.09   13.40 
  -6  -3  -6    0.10    0.90 
   6  -3   6    0.10    1.30 
   6   3   6   -2.20    2.40 
  -6   3  -6    1.20    1.10 
  -6   3  -6    0.10    1.60 
   6   3   6   -2.00    3.00 
   7  -3   6   -2.20    1.10 
  -7  -3  -6    5.30    2.90 
  -7   3  -6    2.30    1.30 
  -7   3  -6    1.00    1.70 
   7   3   6    1.20    2.60 
  -7   3  -6    2.70    1.00 
   7   3   6   -1.40    3.10 
  -8  -3  -6   21.80    5.70 
  -8   3  -6   21.50    5.50 
   8   3   6   14.50    5.50 
   8   3   6   18.40    6.20 
  -9  -3  -6  125.39   15.30 
   9   3   6   96.39   15.10 
   9   3   6   68.09   14.90 
  -9   3  -6  117.79   14.10 
 -10  -3  -6  114.99   15.50 
  10   3   6  113.79   16.30 
 -10   3  -6  107.29   15.00 
 -11  -3  -6   19.90    8.80 
  11   3   6   14.90    6.30 
 -11   3  -6   12.00    4.30 
  11  -4  -6    7.90    7.50 
  11   4  -6   -6.20    5.20 
 -11   4   6    5.90    3.70 
  10  -4  -6   31.00   10.40 
 -10   4   6   29.10    7.00 
  10   4  -6   45.40   11.10 
   9  -4  -6   10.60    6.10 
  -9  -4   6    8.30    3.60 
   9   4  -6   27.70    8.00 
  -9   4   6   13.60    4.60 
   9   4  -6    8.50    3.40 
   8  -4  -6    4.20    4.20 
  -8  -4   6    2.00    2.10 
  -8   4   6   -1.90    1.40 
   8   4  -6    1.70    2.30 
   8   4  -6    4.60    4.40 
  -7  -4   6    4.80    2.40 
   7  -4  -6    8.50    5.00 
  -7   4   6    6.40    2.40 
   7   4  -6   12.80    5.70 
   7   4  -6    8.30    3.10 
  -6  -4   6   65.79    8.10 
   6  -4  -6   67.49   12.20 
   6   4  -6   58.69    8.60 
  -6   4   6   54.09    9.60 
   5  -4  -6  363.36   36.60 
  -5  -4   6  305.97   30.00 
  -5   4   6  279.17   30.30 
   5   4  -6  318.17   30.70 
  -4  -4   6    6.90    2.00 
   4  -4  -6   14.50    6.10 
   4   4  -6    4.80    2.10 
   4   4  -6    7.90    4.20 
  -4   4   6    5.90    2.20 
  -3  -4   6  147.69   15.30 
   3  -4  -6  157.18   20.80 
  -3   4   6  136.89   15.60 
   3   4  -6  138.49   14.70 
   3   4  -6  160.08   18.30 
   2  -4  -6  147.89   20.30 
  -2   4   6  138.79   15.40 
   2   4  -6  136.39   13.90 
   2   4  -6  153.88   17.60 
   1  -4  -6   75.89   13.30 
   1   4  -6   69.89   10.70 
   0  -4  -6  110.99   11.80 
   0  -4  -6  144.79   19.00 
   0   4  -6  113.59   16.10 
   0   4  -6  118.79   15.00 
  -1  -4  -6    1.10    1.20 
  -1  -4  -6    0.90    2.90 
   1   4   6    5.50    4.00 
  -1   4  -6   -0.60    2.40 
  -1   4  -6    3.00    2.60 
  -2  -4  -6  148.39   20.40 
  -2  -4  -6  130.69   14.20 
  -2   4  -6  131.79   17.30 
  -2   4  -6  128.29   16.00 
  -2   4  -6  119.49   13.40 
   2   4   6  140.79   19.40 
  -2   4  -6  160.98   13.00 
  -3  -4  -6   20.40    3.80 
  -3  -4  -6   17.30    7.30 
  -3   4  -6   17.10    4.50 
  -3   4  -6   15.70    4.90 
  -3   4  -6   18.50    2.70 
   3   4   6    6.60    5.30 
  -4  -4  -6    4.40    2.10 
  -4  -4  -6    5.80    4.90 
  -4   4  -6    4.30    3.20 
  -4   4  -6    3.60    2.60 
  -4   4  -6    5.90    1.80 
  -4   4  -6    3.40    2.00 
   4   4   6   10.60    5.40 
  -5  -4  -6    3.20    2.20 
   5   4   6    2.30    2.60 
  -5   4  -6    2.60    1.40 
   5   4   6    6.90    3.90 
  -5   4  -6    3.70    2.30 
  -5   4  -6    2.00    2.30 
  -6  -4  -6  125.79   14.10 
  -6   4  -6   98.39   11.90 
  -6   4  -6  118.69   11.30 
   6   4   6   77.59   13.70 
   6   4   6  118.99   28.90 
  -7  -4  -6   39.60    7.90 
   7   4   6   32.70    9.80 
  -7   4  -6   54.99    5.60 
  -7   4  -6   42.10    6.90 
  -8  -4  -6   85.09   12.10 
  -8   4  -6   84.89    8.20 
  -8   4  -6   97.59   11.80 
   8   4   6   64.89   14.80 
  -9  -4  -6    2.60    4.30 
  -9   4  -6    4.70    2.90 
   9   4   6   15.50    6.50 
  10   4   6   10.70    5.90 
 -10   4  -6   18.30    5.50 
   9  -5  -6    4.10    6.70 
  -9   5   6    1.00    2.40 
   8  -5  -6   15.90    8.10 
   8   5  -6   32.60    9.10 
   8   5  -6   19.30    5.10 
  -8   5   6   12.10    3.80 
   7  -5  -6   19.70    8.30 
  -7  -5   6   11.90    3.80 
  -7   5   6   11.80    4.00 
   7   5  -6   22.00    5.20 
   7   5  -6   21.90    6.60 
  -6  -5   6   15.20    4.00 
   6  -5  -6   23.00    8.10 
   6   5  -6   11.60    4.30 
   6   5  -6   15.70    6.60 
  -6   5   6   13.20    3.80 
   5  -5  -6   -5.50    3.80 
   5   5  -6    8.20    4.30 
   5   5  -6    2.00    2.20 
  -5   5   6    1.80    2.00 
   4  -5  -6   28.10    9.20 
   4   5  -6   30.30    5.10 
  -4   5   6   19.80    4.90 
   3  -5  -6  152.58   22.40 
  -3   5   6  150.68   16.40 
   3   5  -6  144.39   15.70 
   3   5  -6  195.78   21.20 
   2  -5  -6   71.09   16.10 
   2   5  -6   90.29   13.10 
   1  -5  -6   97.69   17.60 
   1   5  -6  102.39   14.70 
   0  -5  -6   69.39   15.50 
   0   5   6   50.69   13.30 
   0   5  -6   72.39   11.60 
  -1  -5  -6   44.10   13.00 
  -1   5  -6   50.59    9.10 
   1   5   6   51.79   13.10 
  -2  -5  -6   17.90    9.20 
  -2   5  -6   22.10    6.30 
   2   5   6   20.40   13.10 
  -3  -5  -6  103.49   11.90 
  -3  -5  -6  119.19   19.60 
  -3   5  -6  117.99   14.50 
   3   5   6   98.89   17.60 
  -3   5  -6  109.69   15.90 
  -4  -5  -6   76.19    7.80 
  -4   5  -6   64.69    7.70 
  -4   5  -6   56.99   15.10 
  -4   5  -6   58.69    6.50 
   4   5   6   57.19   14.30 
  -4   5  -6   57.89   10.50 
  -5  -5  -6   64.89    8.30 
  -5   5  -6   51.19    8.70 
   5   5   6   65.79   15.30 
  -5   5  -6   58.49    9.00 
  -5   5  -6   74.09    7.40 
  -6  -5  -6    7.60    2.70 
   6   5   6    4.20    5.60 
  -6   5  -6    5.50    3.30 
  -6   5  -6    2.80    1.60 
  -6   5  -6    1.20    2.40 
  -6   5  -6    6.00    3.40 
  -7   5  -6   25.70    5.00 
   7   5   6   19.30    8.10 
   7   5   6   28.70    7.40 
  -7   5  -6   22.90    4.80 
  -8   5  -6   14.10    4.10 
   8   5   6   15.90    7.50 
  -9   5  -6   -2.30    1.50 
   9   5   6    2.40    5.60 
   7  -6  -6    8.30    6.70 
  -7   6   6   12.80    3.80 
   7   6  -6    8.40    5.90 
   7   6  -6    6.30    4.00 
   6  -6  -6    5.70    6.10 
  -6   6   6    4.30    2.80 
   6   6  -6    0.60    2.50 
   6   6  -6    5.10    4.90 
   5  -6  -6   27.90    9.10 
  -5   6   6   11.80    3.10 
   5   6  -6    9.80    6.10 
   5   6  -6   13.40    3.10 
   4  -6  -6   -3.40    4.70 
   4   6  -6   -2.80    3.90 
   3  -6  -6  339.37   42.40 
  -3   6   6  336.27   42.20 
   3   6  -6  376.96   40.00 
   2  -6  -6  135.89   22.50 
   2   6  -6  157.28   20.20 
  -2   6   6  116.29   21.80 
   1  -6  -6   71.09   18.50 
   1   6  -6  116.19   17.00 
  -1   6   6  115.69   19.20 
   0  -6  -6   38.70   12.10 
   0   6  -6   38.80    9.90 
   0   6   6   22.30   10.40 
  -1  -6  -6   15.70    8.50 
   1   6   6   18.40    8.90 
  -1   6  -6   12.10    5.60 
  -2  -6  -6    2.60    7.30 
  -2   6  -6    4.80    4.80 
   2   6   6    5.60    6.80 
   3   6   6   -1.00    4.90 
  -3   6  -6    3.00    3.70 
  -4   6  -6   19.50    6.10 
   4   6   6   25.30    9.90 
  -5   6  -6    2.60    3.40 
   5   6   6   -4.80    4.90 
   6   6   6   -4.50    5.20 
  -6   6  -6    1.40    3.30 
   2  -7  -6   17.80   10.90 
   2   7  -6   44.80   10.90 
  -2   7   6   43.80   13.20 
   1  -7  -6   12.20    9.50 
  -1   7   6   23.00    9.70 
   1   7  -6   20.00    8.90 
   0   7  -6    8.60    6.10 
   0   7   6    3.90   13.40 
  -1  -7  -6   -3.00    7.80 
   1   7   6    8.20    8.20 
  -1   7  -6    4.30    5.00 
  13   0  -7  143.99   20.90 
 -13   0   7  210.68   23.30 
 -12   0   7   -4.30    3.10 
  12   0  -7    0.90    2.90 
 -11   0   7  425.16   42.40 
  11   0  -7  384.46   41.80 
 -10   0   7    3.40    3.00 
  10   0  -7   -3.80    3.60 
  10   0  -7    3.50    4.20 
   9   0  -7  374.86   39.70 
   9   0  -7  408.66   38.70 
  -9   0   7  317.97   40.90 
   8   0  -7   -2.70    2.00 
  -8   0   7    1.50    1.90 
   8   0  -7    3.10    2.40 
  -7   0   7  553.74   56.29 
  -7   0   7  611.04   57.99 
   7   0  -7  608.24   58.29 
   7   0  -7  654.83   58.59 
   6   0  -7   -0.70    1.70 
  -6   0   7   -0.40    1.80 
  -6   0   7   -1.30    1.40 
   6   0  -7   -0.10    2.90 
   5   0  -7   80.99   10.40 
  -5   0   7  103.69   10.60 
   5   0  -7   86.49   10.90 
  -5   0   7   77.09   10.70 
  -4   0   7   -0.10    1.00 
   4   0  -7   -0.20    1.30 
   4   0  -7   -0.10    0.80 
  -4   0   7   -0.50    1.30 
   3   0  -7  661.73   57.09 
  -3   0   7  554.24   56.89 
   3   0  -7  616.74   56.39 
  -2   0   7    0.80    1.10 
  -2   0   7   -0.80    0.90 
   2   0  -7   -0.60    0.50 
   2   0  -7    2.70    1.50 
   1   0  -7   23.60    3.70 
   1   0  -7   23.10    3.80 
  -1   0   7   15.50    3.50 
  -1   0   7   27.40    3.60 
   0   0  -7    2.10    1.40 
   0   0   7    0.30    1.00 
   0   0  -7    0.70    0.90 
   0   0   7   -0.40    0.90 
  -1   0  -7  743.63   75.19 
   1   0   7  898.51   73.99 
  -1   0  -7  792.42   74.99 
   2   0   7   -0.90    0.80 
  -2   0  -7    0.20    1.10 
  -2   0  -7    0.00    0.80 
  -2   0  -7   -0.70    0.90 
  -3   0  -7  357.06   30.40 
   3   0   7  310.27   29.80 
  -3   0  -7  299.67   31.20 
   3   0   7  301.57   30.10 
   4   0   7   -0.20    1.00 
  -4   0  -7    0.30    1.20 
   4   0   7    1.20    1.00 
   4   0   7    1.10    1.40 
   5   0   7  405.46   41.90 
   5   0   7  443.06   40.40 
  -5   0  -7  411.06   41.30 
   6   0   7   -1.60    1.10 
  -6   0  -7    0.30    1.40 
   6   0   7   -3.20    1.80 
   6   0   7    1.50    2.00 
   7   0   7   47.30   10.20 
  -7   0  -7   65.19    9.30 
   7   0   7   50.79    8.40 
  -8   0  -7    0.10    1.80 
   8   0   7   -0.60    1.90 
   8   0   7   -1.80    2.60 
   8   0   7   -3.20    2.10 
  -9   0  -7  232.08   25.20 
   9   0   7  214.28   25.40 
  10   0   7   -1.90    4.60 
 -10   0  -7    1.50    2.70 
  10   0   7   -1.40    2.50 
  11   0   7   17.80    4.70 
 -11   0  -7   14.20    5.30 
  12   0   7    1.70    3.00 
 -12   0  -7    1.90    3.90 
  13   0   7    0.90    3.60 
 -13   0  -7   -6.60    3.70 
 -13  -1   7   -0.10    4.10 
  13  -1  -7   -5.40    3.70 
 -13   1   7    4.70    4.70 
  13   1  -7    4.50    4.70 
  12  -1  -7    7.90    5.30 
 -12  -1   7   12.80    5.40 
  12   1  -7   12.20    6.10 
  11  -1  -7   11.50    6.10 
  11   1  -7   17.60    6.70 
  11   1  -7   23.40    8.80 
 -11   1   7   18.50    5.40 
  10  -1  -7   49.90   11.10 
 -10  -1   7   59.69   10.10 
  10   1  -7   85.99   12.10 
 -10   1   7   60.39   10.20 
  10   1  -7   52.39   11.80 
   9  -1  -7   10.80    5.20 
  -9  -1   7    6.40    3.30 
  -9   1   7   13.80    4.10 
   9   1  -7   23.40    6.30 
   9   1  -7   13.70    5.60 
   8  -1  -7  478.35   53.39 
   8  -1  -7  550.24   53.29 
  -8  -1   7  577.24   52.99 
   8   1  -7  589.64   54.29 
  -8   1   7  519.75   52.59 
   7  -1  -7   31.00    9.70 
  -7  -1   7   46.40    7.70 
   7  -1  -7   50.99    8.00 
   7   1  -7   41.20    8.20 
  -7   1   7   38.60    9.80 
   7   1  -7   67.29    9.30 
  -7   1   7   62.19    7.70 
  -6  -1   7  329.37   31.40 
   6  -1  -7  280.37   32.00 
  -6  -1   7  250.17   30.30 
   6  -1  -7  345.67   31.30 
  -6   1   7  305.67   31.20 
   6   1  -7  355.86   31.60 
   5  -1  -7 1248.18  131.59 
   5  -1  -7 1631.24  130.79 
   5   1  -7 1459.85  130.49 
  -5   1   7 1410.46  130.99 
   4  -1  -7   41.60    7.20 
  -4  -1   7   44.30    6.60 
   4  -1  -7   52.79    6.60 
  -4  -1   7   49.00    6.90 
  -4   1   7   44.40    6.90 
  -4   1   7   47.30    6.60 
   4   1  -7   53.29    6.50 
  -3  -1   7   44.30    5.70 
   3  -1  -7   36.90    6.30 
   3  -1  -7   40.80    5.30 
  -3  -1   7   35.10    5.50 
   3   1  -7   44.10    5.30 
  -3   1   7   27.10    5.20 
  -3   1   7   35.20    5.50 
   2  -1  -7  716.53   68.69 
   2  -1  -7  744.33   67.49 
   2   1  -7  818.92   67.39 
  -2   1   7  648.54   67.59 
  -2   1   7  752.02   68.29 
   1  -1  -7 1583.64  137.39 
   1  -1  -7 1519.15  138.29 
  -1   1   7 1438.26  137.39 
  -1   1   7 1615.44  138.19 
   1   1  -7 1458.65  136.89 
   0  -1   7    0.60    0.90 
   0  -1  -7    2.00    1.80 
   0  -1   7    3.80    1.30 
   0  -1  -7    1.50    1.10 
   0   1   7   -0.40    1.10 
   0   1  -7    2.50    1.50 
   0   1  -7    3.50    1.20 
   0   1   7    4.40    2.10 
  -1  -1  -7  215.68   23.30 
  -1  -1  -7  223.48   23.70 
  -1  -1  -7  237.98   24.30 
   1   1   7  266.87   24.50 
  -1   1  -7  226.38   23.40 
   1   1   7  240.18   24.10 
  -2  -1  -7 4396.26  360.46 
  -2  -1  -7 3986.70  360.16 
  -2  -1  -7 3552.84  359.26 
   2   1   7 4167.68  360.16 
  -2   1  -7 3896.51  359.26 
  -2   1  -7 4160.38  359.96 
   3  -1   7  424.66   44.40 
  -3  -1  -7  552.64   45.90 
  -3  -1  -7  422.96   45.90 
   3   1   7  468.55   45.10 
  -3   1  -7  496.55   44.70 
   3   1   7  497.85   44.90 
   3   1   7  408.66   44.60 
  -4  -1  -7   17.10    5.00 
   4  -1   7    8.00    3.20 
  -4  -1  -7    8.50    2.80 
  -4   1  -7   11.50    3.30 
   4   1   7   13.80    3.80 
   4   1   7    5.70    2.90 
   4   1   7    8.70    3.30 
   5  -1   7  107.69   14.80 
  -5  -1  -7  124.29   15.00 
   5  -1   7  127.99   12.20 
   5   1   7  127.09   15.20 
   5   1   7  111.09   15.20 
  -5   1  -7  136.19   15.00 
   5   1   7  138.69   14.70 
   6  -1   7  123.59   16.40 
   6  -1   7  147.09   14.10 
  -6  -1  -7  149.99   16.60 
   6   1   7  128.39   16.70 
  -6   1  -7  136.59   16.10 
   6   1   7  149.39   15.80 
   6   1   7  114.99   16.80 
   7  -1   7   25.10    4.80 
   7  -1   7   31.90    4.10 
  -7  -1  -7   27.50    6.20 
  -7   1  -7   20.10    4.30 
   7   1   7   22.90    6.60 
  -7   1  -7   33.30    6.80 
   7   1   7   17.80    6.10 
   7   1   7   30.30    6.00 
  -8  -1  -7   17.80    5.10 
   8  -1   7    9.50    2.90 
   8  -1   7   21.20    4.40 
   8   1   7    8.70    4.00 
   8   1   7   18.50    5.30 
   8   1   7   12.00    4.00 
  -8   1  -7    9.50    3.20 
  -8   1  -7   13.60    4.60 
   9  -1   7   66.99    9.40 
  -9  -1  -7   62.09   10.30 
   9  -1   7   68.29    8.20 
   9   1   7   30.50   12.40 
  -9   1  -7   58.79    8.70 
  -9   1  -7   79.39   10.70 
  10  -1   7    2.20    4.50 
 -10  -1  -7    4.30    3.10 
  10  -1   7    8.30    3.10 
  10   1   7    6.90    4.30 
  10   1   7   11.30    4.30 
 -10   1  -7    8.40    3.60 
 -11  -1  -7   55.99   11.20 
  11  -1   7   35.70    6.90 
  11  -1   7   43.90    9.10 
 -11   1  -7   48.00    9.90 
  11   1   7   56.69    9.00 
  12  -1   7   20.30    6.20 
 -12  -1  -7   36.30    9.00 
  12   1   7   54.89    8.60 
 -12   1  -7   38.80    9.50 
  13  -2  -7   16.00    8.30 
 -13  -2   7   25.10    9.20 
 -13   2   7   32.90    7.80 
  13   2  -7   29.10    9.60 
 -12  -2   7   -1.00    4.30 
  12  -2  -7    1.70    4.90 
  12   2  -7   -2.80    4.90 
 -12   2   7    2.90    3.10 
  11  -2  -7   20.90    7.60 
 -11  -2   7   21.30    6.20 
  11   2  -7   24.70    8.30 
  11   2  -7   16.90    6.30 
 -11   2   7   18.70    5.70 
  10  -2  -7    8.70    5.80 
 -10  -2   7   18.30    5.80 
  10   2  -7   24.30    8.20 
 -10   2   7   25.30    6.40 
  -9  -2   7    0.50    2.10 
   9  -2  -7   -1.00    3.90 
   9   2  -7    2.10    3.20 
   9   2  -7    2.90    4.00 
  -9   2   7   -1.60    1.10 
   8  -2  -7   42.80   10.50 
  -8  -2   7   50.29    8.10 
  -8   2   7   47.80    8.20 
   8   2  -7   49.60    8.60 
  -7  -2   7   50.89    8.20 
   7  -2  -7   55.09   10.20 
  -7   2   7   72.79    8.90 
  -7   2   7   59.19    8.80 
   7   2  -7   62.19    9.10 
   6  -2  -7  108.39   16.10 
  -6  -2   7  127.29   14.40 
   6  -2  -7  122.89   14.10 
  -6   2   7  146.29   15.00 
  -6   2   7  122.49   14.60 
   6   2  -7  127.89   14.50 
   5  -2  -7  380.66   32.40 
   5  -2  -7  322.17   34.90 
  -5  -2   7  287.47   33.70 
  -5   2   7  316.97   35.00 
  -5   2   7  326.57   32.70 
   5   2  -7  350.36   32.40 
   4  -2  -7  117.79   15.80 
  -4  -2   7  131.69   14.10 
  -4  -2   7  107.69   15.00 
   4  -2  -7  146.99   14.00 
  -4   2   7  115.49   14.10 
  -4   2   7  123.59   15.10 
   4   2  -7  154.78   14.00 
  -3  -2   7 2090.89  188.28 
   3  -2  -7 2039.30  190.88 
  -3  -2   7 2121.59  189.88 
  -3   2   7 2198.38  190.48 
  -3   2   7 2039.00  188.58 
   2  -2  -7  851.21   85.29 
   2  -2  -7 1002.70   82.59 
  -2  -2   7  860.21   83.69 
  -2  -2   7  836.02   82.49 
  -2   2   7  888.61   84.89 
   2   2  -7  988.50   82.49 
   1  -2  -7  691.33   59.59 
  -1  -2   7  636.04   59.99 
   1  -2  -7  626.84   61.99 
  -1  -2   7  614.24   59.19 
  -1   2   7  623.64   61.59 
   1   2  -7  696.63   58.79 
  -1   2   7  604.44   59.79 
   0  -2   7  347.47   35.40 
   0  -2  -7  354.76   38.00 
   0  -2   7  365.06   35.20 
   0  -2  -7  373.26   36.00 
   0   2  -7  422.36   36.40 
   0   2  -7  414.26   34.90 
   0   2   7  351.66   37.50 
   0   2  -7  365.36   35.10 
   0   2   7  357.76   36.30 
  -1  -2  -7  714.03   67.39 
   1  -2   7  679.83   65.99 
  -1  -2  -7  654.53   66.79 
  -1  -2  -7  795.52   69.99 
  -1   2  -7  808.42   67.19 
  -1   2  -7  760.32   66.89 
   1   2   7  702.43   68.89 
  -1   2  -7  687.53   66.29 
  -2  -2  -7 3090.59  260.67 
  -2  -2  -7 2669.43  258.27 
  -2  -2  -7 2581.44  257.57 
   2   2   7 2711.43  259.57 
  -2   2  -7 2950.70  256.37 
  -2   2  -7 2689.73  257.07 
  -2   2  -7 3305.27  255.57 
  -2   2  -7 2985.50  258.07 
  -3  -2  -7   65.49    9.90 
  -3  -2  -7   44.70    7.80 
   3   2   7   51.99    8.80 
  -3   2  -7   53.99    5.40 
  -3   2  -7   38.90    6.80 
  -3   2  -7   62.29    5.20 
   3   2   7   36.90    8.90 
   4  -2   7  408.36   44.00 
  -4  -2  -7  470.55   44.60 
  -4  -2  -7  552.94   47.70 
   4   2   7  477.15   45.90 
  -4   2  -7  474.55   44.00 
   4   2   7  378.56   44.40 
   4   2   7  470.95   46.50 
  -5  -2  -7  231.08   23.60 
   5  -2   7  147.19   27.40 
  -5   2  -7  238.88   23.10 
   5   2   7  200.48   24.90 
   5   2   7  234.18   24.40 
  -6  -2  -7   45.80    7.90 
   6   2   7   41.50    9.40 
  -6   2  -7   48.80    7.50 
   6   2   7   47.60    8.30 
  -7  -2  -7  256.87   27.00 
   7   2   7  209.78   27.60 
  -7   2  -7  268.97   26.60 
   7   2   7  250.47   27.10 
   8  -2   7   45.20    5.10 
  -8  -2  -7   63.39    9.60 
   8   2   7   63.29    9.50 
   8   2   7   43.80   10.60 
   9  -2   7    8.90    2.20 
   9  -2   7    9.30    2.10 
  -9  -2  -7   13.90    4.80 
  -9   2  -7   14.90    5.40 
   9   2   7   12.30    5.50 
   9   2   7    1.40    3.50 
  10  -2   7   13.40    4.50 
 -10  -2  -7   21.60    6.50 
 -10   2  -7   10.60    4.20 
  10   2   7   20.50    5.70 
  10   2   7    8.00    4.30 
 -11   2  -7    9.20    4.00 
  11   2   7    8.50    4.30 
 -12  -2  -7    2.00    4.50 
  12   2   7    0.30    4.30 
 -12   2  -7    0.00    2.70 
  12  -3  -7   13.50   10.30 
  12   3  -7   60.49   13.10 
 -12   3   7   30.70    8.30 
  11  -3  -7    1.90    5.70 
 -11  -3   7    7.20    3.60 
  11   3  -7    0.30    4.60 
 -11   3   7    9.80    4.60 
 -10  -3   7  271.47   27.60 
  10  -3  -7  267.07   31.40 
  10   3  -7  207.58   27.70 
 -10   3   7  253.17   27.80 
   9  -3  -7  109.79   17.60 
  -9  -3   7  141.39   15.10 
  -9   3   7  113.79   14.70 
   9   3  -7   94.29   14.60 
   8  -3  -7  522.35   52.79 
   8   3  -7  464.35   48.70 
  -8   3   7  512.55   48.70 
   7  -3  -7   55.09   12.10 
  -7  -3   7   42.80    7.00 
  -7   3   7   51.19    7.70 
   7   3  -7   42.40    7.40 
   6  -3  -7   17.80    6.60 
  -6  -3   7   12.90    3.40 
   6   3  -7   24.00    5.00 
   6   3  -7   28.40    6.70 
  -6   3   7   18.80    4.50 
   5  -3  -7   31.90    8.70 
  -5  -3   7   35.90    5.50 
  -5   3   7   32.30    5.60 
   5   3  -7   38.20    5.70 
  -5   3   7   37.70    8.30 
   5   3  -7   44.60    7.50 
   4  -3  -7   16.80    6.50 
  -4  -3   7   18.30    4.10 
  -4   3   7   25.80    4.30 
   4   3  -7   29.00    4.10 
  -4   3   7   27.20    7.10 
   4   3  -7   28.90    6.30 
  -3  -3   7  417.96   42.50 
  -3  -3   7  397.16   45.30 
   3  -3  -7  511.35   42.00 
  -3   3   7  373.56   42.70 
   3   3  -7  494.45   41.90 
   3   3  -7  514.15   44.50 
  -3   3   7  444.46   45.90 
   3   3  -7  469.95   46.80 
  -2  -3   7   40.60    5.90 
  -2  -3   7   37.90    8.20 
   2  -3  -7   47.10    5.50 
   2  -3  -7   43.00   12.30 
  -2   3   7   49.50    6.70 
   2   3  -7   48.20    5.20 
   2   3  -7   35.40    8.50 
  -2   3   7   41.30    9.40 
   2   3  -7   43.60    6.90 
  -1  -3   7   21.80    5.70 
  -1  -3   7   27.80    4.20 
   1  -3  -7   34.60    4.70 
  -1   3   7   27.00    7.20 
  -1   3   7   35.50    5.60 
   1   3  -7   34.70    7.40 
   1   3  -7   37.80    5.70 
   1   3  -7   34.30    3.90 
   0  -3  -7   50.69    6.90 
   0  -3  -7   49.20   10.90 
   0  -3  -7   56.89    7.30 
   0   3   7   57.69    9.30 
   0   3  -7   47.30    8.20 
   0   3  -7   60.49    7.60 
   0   3  -7   53.89    5.90 
   0   3   7   49.20    7.60 
  -1  -3  -7   93.19   14.20 
  -1  -3  -7   82.29   10.50 
  -1  -3  -7   96.79   11.20 
   1   3   7   86.19   13.50 
  -1   3  -7  106.19   11.10 
  -1   3  -7   96.69   10.20 
  -1   3  -7   81.49    9.70 
  -1   3  -7   94.99   12.00 
  -2  -3  -7    2.90    3.20 
  -2  -3  -7   -0.30    1.00 
  -2  -3  -7   -0.80    1.20 
  -2   3  -7   -0.30    1.50 
  -2   3  -7    1.00    1.30 
  -2   3  -7   -0.60    0.70 
  -2   3  -7    2.30    2.10 
   2   3   7    0.00    2.40 
  -3  -3  -7  694.83   64.09 
  -3  -3  -7  617.04   59.19 
  -3   3  -7  634.64   58.19 
  -3   3  -7  649.14   57.79 
  -3   3  -7  591.74   58.39 
  -3   3  -7  647.34   59.89 
   3   3   7  575.14   61.99 
  -4  -3  -7   59.79   12.70 
  -4  -3  -7   61.39    8.80 
  -4   3  -7   61.39    7.10 
   4   3   7   44.30   10.60 
   4   3   7   56.99    9.20 
  -4   3  -7   66.79    8.00 
  -4   3  -7   60.19    7.00 
  -5  -3  -7    2.10    2.30 
  -5   3  -7    0.40    1.40 
   5   3   7    4.20    4.30 
   5   3   7   -0.30    2.20 
  -5   3  -7    3.20    1.00 
  -5   3  -7    1.90    1.20 
   6   3   7  385.26   37.10 
   6   3   7  285.57   34.70 
  -7  -3  -7  783.62   72.59 
   7   3   7  676.33   73.49 
  -7   3  -7  812.62   71.79 
  -8  -3  -7    8.10    4.10 
   8   3   7   12.10    5.20 
  -8   3  -7   10.40    3.90 
   8   3   7    8.60    4.90 
  -9  -3  -7    2.50    3.90 
  -9   3  -7   10.00    3.70 
   9   3   7    9.30    5.30 
   9   3   7    3.50    5.90 
 -10  -3  -7   42.10    9.70 
  10   3   7   39.80    9.00 
 -10   3  -7   56.29    9.30 
 -11   3  -7   -0.70    2.60 
  11   3   7   -5.40    3.30 
  11  -4  -7   24.30   10.60 
  11   4  -7   52.99   12.40 
 -11   4   7   26.30    7.40 
  10  -4  -7    3.80    5.50 
  10   4  -7   12.40    6.60 
 -10   4   7    7.90    3.60 
   9  -4  -7  116.29   17.10 
  -9  -4   7   93.99   12.20 
  -9   4   7   84.19   12.40 
   9   4  -7   81.09   12.70 
  -8  -4   7   28.90    5.60 
   8  -4  -7   15.20    7.90 
  -8   4   7   20.80    5.10 
   8   4  -7   18.20    5.10 
   8   4  -7   47.90    9.70 
  -7  -4   7   -1.40    1.50 
   7  -4  -7   -1.50    3.50 
   7   4  -7    6.00    4.00 
  -7   4   7    1.40    1.60 
   7   4  -7    0.20    1.80 
   6  -4  -7   19.40    7.50 
  -6  -4   7   20.10    4.30 
   6   4  -7   35.70    8.00 
   6   4  -7   19.10    4.60 
   5  -4  -7   93.39   15.20 
  -5  -4   7   92.89   10.70 
   5   4  -7   93.09   10.90 
  -5   4   7   77.99   10.80 
   5   4  -7  114.79   14.00 
   4  -4  -7  501.45   49.00 
  -4  -4   7  453.95   42.20 
  -4   4   7  399.46   42.40 
   4   4  -7  445.86   41.80 
  -3  -4   7  191.58   18.80 
   3  -4  -7  180.88   23.90 
   3   4  -7  208.38   21.50 
  -3   4   7  164.68   19.10 
   3   4  -7  174.58   17.80 
  -2  -4   7  264.57   27.50 
   2  -4  -7  305.87   35.00 
  -2   4   7  312.37   30.20 
   2   4  -7  331.97   31.80 
   2   4  -7  306.87   27.80 
   1  -4  -7   77.39    9.70 
   1  -4  -7  111.99   16.30 
   1   4  -7   92.29    8.70 
   1   4  -7   89.19   12.30 
  -1   4   7   93.39   11.20 
   0  -4  -7   74.69   13.30 
   0  -4  -7   67.89    8.20 
   0   4  -7   76.89   11.40 
   0   4  -7   69.89   12.00 
  -1  -4  -7   28.60    8.90 
  -1  -4  -7   22.40    4.20 
  -1   4  -7   31.00    7.60 
  -1   4  -7   17.00    5.10 
  -2  -4  -7  712.43   71.19 
  -2  -4  -7  689.43   64.09 
  -2   4  -7  671.33   66.99 
  -2   4  -7  786.42   62.69 
  -2   4  -7  679.13   65.29 
   2   4   7  652.83   69.79 
  -2   4  -7  645.24   63.19 
  -3  -4  -7  209.58   26.80 
  -3  -4  -7  206.28   20.80 
  -3   4  -7  182.48   21.00 
  -3   4  -7  226.58   19.60 
  -3   4  -7  183.48   21.00 
  -3   4  -7  199.88   22.30 
   3   4   7  190.88   25.40 
  -4  -4  -7    5.50    5.00 
  -4  -4  -7    4.30    2.20 
   4   4   7    4.30    5.00 
  -4   4  -7    6.50    1.90 
  -4   4  -7    7.30    3.10 
  -4   4  -7    3.40    2.20 
  -4   4  -7    2.10    2.20 
  -5  -4  -7   80.19    9.50 
   5   4   7   40.60    9.50 
  -5   4  -7   69.89    8.40 
   5   4   7   75.19   12.90 
  -5   4  -7   61.09    8.10 
  -5   4  -7   60.39    7.60 
  -6  -4  -7    0.10    2.80 
  -6   4  -7    0.90    1.40 
   6   4   7    0.60    2.80 
   6   4   7   -1.90    5.50 
  -6   4  -7    0.10    1.40 
  -6   4  -7    1.90    1.40 
  -7  -4  -7  125.69   14.10 
   7   4   7   80.99   14.90 
  -7   4  -7   98.99   10.00 
  -7   4  -7  113.49   12.80 
  -8  -4  -7   92.69   13.80 
  -8   4  -7  106.39   13.10 
   8   4   7  102.89   15.70 
  -9   4  -7   12.20    4.30 
   9   4   7   11.60    6.30 
  10   4   7    5.60    5.40 
 -10   4  -7    3.70    2.70 
   9  -5  -7   -2.90    5.80 
   9   5  -7    1.80    7.70 
  -9   5   7   -0.90    2.30 
   8  -5  -7   27.10   10.20 
   8   5  -7   30.30    7.00 
  -8   5   7   43.00    7.10 
   7  -5  -7   79.19   13.70 
  -7  -5   7   64.69    9.00 
  -7   5   7   57.59    9.00 
   7   5  -7   65.69   10.00 
  -6  -5   7   26.70    6.10 
   6  -5  -7   32.60   10.40 
   6   5  -7   39.20    8.90 
  -6   5   7   28.60    5.90 
   6   5  -7   24.70    6.90 
   5  -5  -7  123.79   18.20 
  -5   5   7  108.19   13.00 
   5   5  -7   98.29   12.70 
   4  -5  -7   47.30   12.50 
  -4   5   7   49.30    7.40 
   4   5  -7   45.70    6.80 
   3  -5  -7    5.90    5.70 
  -3   5   7    8.60    3.10 
   3   5  -7    7.40    4.50 
   3   5  -7    8.40    2.40 
   2  -5  -7    6.80    6.00 
   2   5  -7   11.70    5.60 
   1  -5  -7  108.69   19.10 
   1   5  -7  127.09   16.90 
   0  -5  -7    8.30    5.00 
   0   5   7    4.30    5.00 
  -1  -5  -7  358.66   41.20 
  -1   5  -7  355.86   35.40 
   1   5   7  284.27   38.60 
  -2  -5  -7   61.79   15.50 
   2   5   7   44.50   12.30 
  -2   5  -7   48.70    8.50 
  -3  -5  -7    3.80    1.50 
  -3  -5  -7    1.80    4.30 
  -3   5  -7    3.80    3.50 
   3   5   7    4.10    4.40 
  -3   5  -7    1.20    4.40 
  -4  -5  -7    1.80    1.50 
  -4  -5  -7   -0.60    5.20 
  -4   5  -7   -0.10    1.30 
  -4   5  -7   -1.00    0.60 
   4   5   7   -0.30    4.20 
  -4   5  -7    2.90    2.50 
  -4   5  -7   -2.70    3.80 
  -5  -5  -7    1.20    2.70 
   5   5   7    6.10    5.20 
  -5   5  -7   -2.50    2.00 
  -5   5  -7   -2.20    3.10 
  -5   5  -7    1.00    1.20 
  -5   5  -7    1.40    2.10 
  -6  -5  -7   38.60    6.30 
  -6   5  -7   45.70    5.60 
  -6   5  -7   24.90    5.60 
   6   5   7   37.50   10.70 
  -6   5  -7   19.50    6.30 
  -7   5  -7   68.89    8.00 
   7   5   7   46.60   13.70 
  -7   5  -7   77.29    9.10 
  -7   5  -7   54.19   11.00 
  -8   5  -7    9.20    3.40 
   8   5   7    5.00    5.80 
  -9   5  -7   40.50    7.00 
   9   5   7   30.80    9.90 
   7  -6  -7   30.60   10.20 
   7   6  -7   27.30    6.90 
  -7   6   7   22.60    5.90 
   7   6  -7   41.00   10.20 
   6  -6  -7   54.99   14.70 
   6   6  -7   65.09   10.10 
   6   6  -7  100.69   14.70 
  -6   6   7   70.59    9.90 
   5  -6  -7    7.40    6.80 
   5   6  -7    7.10    2.80 
   5   6  -7    6.30    6.30 
  -5   6   7   11.50    3.40 
   4  -6  -7   10.20    7.10 
   4   6  -7    4.70    5.20 
   3  -6  -7   11.50    7.80 
   3   6  -7    1.60    5.30 
   2  -6  -7    0.40    6.00 
   2   6  -7    6.80    5.30 
  -2   6   7   11.40    6.70 
   1  -6  -7   15.30    7.70 
   1   6  -7    4.20    4.60 
  -1   6   7    7.10    5.70 
   0  -6  -7    5.60    7.30 
   0   6   7    9.60    6.60 
   0   6  -7    6.60    4.60 
  -1  -6  -7   18.90    9.50 
   1   6   7   24.90   10.80 
  -1   6  -7   15.10    6.20 
  -2  -6  -7    0.10    6.50 
  -2   6  -7    6.90    4.60 
   2   6   7    1.90    6.00 
  -3  -6  -7    0.30    6.90 
  -3   6  -7    8.10    4.50 
   3   6   7    5.30    5.70 
   4   6   7   59.59   15.80 
  -4   6  -7   72.59   10.80 
   5   6   7    7.70    7.80 
  -5   6  -7    5.50    3.70 
   6   6   7  127.19   21.80 
   1   7  -7    2.70    4.80 
   0  -7  -7    2.80    8.00 
   0   7  -7   -1.00    4.90 
   0   7   7    3.50    7.20 
  13   0  -8   -0.50    3.70 
 -13   0   8    2.00    3.40 
  12   0  -8   54.29    9.90 
 -12   0   8   57.49   10.90 
 -11   0   8    0.80    2.80 
  11   0  -8    2.90    3.80 
 -10   0   8   15.50    6.00 
  10   0  -8   17.30    7.10 
  10   0  -8   14.80    5.60 
  -9   0   8    2.50    5.20 
   9   0  -8    1.30    3.80 
   9   0  -8   -1.00    3.90 
   8   0  -8  498.25   47.90 
   8   0  -8  451.45   47.20 
  -8   0   8  478.95   47.30 
   7   0  -8    1.80    3.10 
  -7   0   8    3.90    2.30 
   7   0  -8    0.60    1.60 
  -7   0   8   -1.20    1.60 
   6   0  -8 8853.41  786.52 
  -6   0   8 8136.79  786.82 
  -6   0   8 9999.00  786.02 
   6   0  -8 8356.46  786.82 
   5   0  -8   -0.70    0.90 
  -5   0   8    1.30    1.60 
  -5   0   8    0.80    1.40 
   4   0  -8  343.57   33.80 
   4   0  -8  371.16   33.40 
  -4   0   8  318.37   34.00 
  -3   0   8    0.50    1.10 
   3   0  -8   -1.30    0.70 
  -3   0   8   -0.50    0.80 
   3   0  -8   -0.20    0.60 
  -2   0   8 1681.23  162.08 
   2   0  -8 1984.00  161.98 
   2   0  -8 1729.23  161.68 
   1   0  -8   -0.50    0.70 
  -1   0   8    0.40    1.00 
   1   0  -8    0.20    0.90 
  -1   0   8   -0.10    0.80 
   0   0  -8  208.38   20.50 
   0   0  -8  192.98   21.10 
   0   0   8  231.88   20.40 
   0   0   8  187.48   21.90 
  -1   0  -8   -1.60    0.70 
  -1   0  -8   -0.50    0.80 
   1   0   8   -0.10    0.80 
   1   0   8   -0.90    0.80 
  -2   0  -8  864.91   75.79 
  -2   0  -8  723.03   76.59 
  -2   0  -8  808.22   77.29 
   2   0   8  917.31   75.89 
   3   0   8    0.90    1.10 
   3   0   8    1.00    1.10 
  -3   0  -8    0.60    1.20 
  -3   0  -8   -0.70    0.90 
   3   0   8    1.00    1.30 
   4   0   8  644.94   57.19 
  -4   0  -8  613.24   59.29 
   4   0   8  611.44   57.79 
   5   0   8    1.20    1.50 
   5   0   8    0.40    1.40 
  -5   0  -8    1.30    2.00 
   5   0   8    1.80    1.30 
  -6   0  -8   22.90    5.90 
   6   0   8   17.50    5.70 
   6   0   8   20.20    5.00 
   6   0   8   27.20    3.90 
  -7   0  -8   -0.60    1.50 
   7   0   8    0.40    2.40 
   7   0   8   -2.30    1.10 
   8   0   8  563.24   54.49 
   8   0   8  460.95   55.89 
  -8   0  -8  644.24   55.69 
   9   0   8    0.40    1.90 
  -9   0  -8   -2.30    1.60 
  10   0   8  265.47   28.20 
 -10   0  -8  255.07   27.10 
  10   0   8  190.08   26.10 
 -11   0  -8   -0.10    2.90 
  11   0   8   -1.30    2.50 
 -12   0  -8   -5.70    3.60 
  12   0   8    0.40    3.00 
 -13  -1   8  106.99   16.00 
  13  -1  -8   85.09   15.00 
  13   1  -8  109.69   15.80 
 -13   1   8  106.59   16.40 
 -12  -1   8  150.08   20.30 
 -12   1   8  138.69   22.60 
  12   1  -8  185.48   21.40 
 -11  -1   8    4.10    4.80 
  11  -1  -8    9.90    5.00 
  11   1  -8    3.30    3.60 
  11   1  -8    4.80    5.00 
 -11   1   8   11.30    4.80 
 -10  -1   8    2.40    2.90 
  10  -1  -8    2.40    4.00 
  10   1  -8   -2.20    3.30 
 -10   1   8    2.80    2.50 
  10   1  -8    4.50    4.20 
   9  -1  -8   18.20    6.30 
  -9  -1   8   19.00    5.30 
   9   1  -8   43.10    9.20 
  -9   1   8   21.40    6.10 
   9   1  -8   18.10    5.70 
   8  -1  -8 1114.49  120.89 
   8  -1  -8 1419.66  120.99 
  -8  -1   8 1282.17  120.29 
  -8   1   8 1346.87  120.69 
   8   1  -8 1346.47  121.09 
  -7  -1   8   11.50    3.60 
   7  -1  -8   13.90    4.00 
   7  -1  -8    9.50    4.70 
  -7   1   8   19.30    4.60 
  -7   1   8   10.20    3.70 
   7   1  -8   20.80    5.30 
   7   1  -8   31.60    7.20 
  -6  -1   8   37.00    6.70 
   6  -1  -8   22.70    6.50 
  -6  -1   8   23.90    5.40 
   6  -1  -8   18.00    4.00 
   6   1  -8   33.10    5.30 
  -6   1   8   17.90    4.50 
   5  -1  -8 1116.69   88.19 
   5  -1  -8  817.72   89.09 
  -5  -1   8  852.61   87.59 
  -5  -1   8  865.71   89.19 
   5   1  -8  953.30   87.79 
  -5   1   8 1093.69   88.19 
  -5   1   8  987.50   88.89 
   4  -1  -8 5272.77  449.95 
   4  -1  -8 4450.25  451.35 
  -4  -1   8 4988.80  450.75 
  -4  -1   8 5608.14  450.65 
  -4   1   8 4531.05  450.55 
   4   1  -8 5526.05  450.05 
  -4   1   8 4967.30  450.15 
   3  -1  -8 3288.87  317.17 
  -3  -1   8 3546.05  316.47 
   3   1  -8 3976.30  315.87 
  -3   1   8 3482.65  316.37 
  -3   1   8 3390.06  316.47 
   2  -1  -8    9.80    2.70 
   2  -1  -8    7.50    3.00 
  -2  -1   8   14.70    3.20 
  -2   1   8    9.60    3.10 
  -2   1   8    7.50    2.30 
   2   1  -8    8.30    2.20 
   1  -1  -8   67.69    8.40 
   1  -1  -8   69.39    9.10 
  -1   1   8   62.19    8.30 
  -1   1   8   69.99    8.80 
   1   1  -8   59.39    7.80 
   0  -1  -8 2558.74  226.68 
   0   1   8 2305.07  225.98 
   0   1   8 2749.23  226.68 
   0   1  -8 2451.55  225.58 
  -1  -1  -8  142.79   16.20 
  -1  -1  -8  117.39   15.10 
  -1  -1  -8  126.49   15.60 
  -1   1  -8  163.18   13.60 
   1   1   8  156.48   16.40 
  -1   1  -8  135.99   15.50 
  -2  -1  -8    2.70    1.70 
  -2  -1  -8    3.10    2.40 
   2  -1   8    6.30    0.90 
  -2  -1  -8    4.10    2.20 
  -2   1  -8    4.40    1.80 
  -2   1  -8    2.50    1.80 
  -2   1  -8    4.70    1.00 
   2   1   8    8.90    3.20 
   3  -1   8  679.93   71.39 
  -3  -1  -8  818.52   72.29 
   3   1   8  677.83   71.59 
  -3   1  -8  809.52   71.89 
   3   1   8  805.42   71.79 
   3   1   8  831.02   72.49 
  -4  -1  -8   43.60    6.70 
  -4  -1  -8   28.40    6.00 
   4  -1   8   20.00    5.10 
  -4   1  -8   35.20    6.00 
   4   1   8   31.00    5.60 
   4   1   8   34.10    6.90 
   4   1   8   29.40    5.40 
  -5  -1  -8    2.80    2.30 
   5  -1   8    1.50    0.90 
   5  -1   8    1.20    0.70 
   5   1   8    1.90    2.20 
   5   1   8    4.70    2.80 
  -5   1  -8    5.70    2.90 
   5   1   8    1.50    2.10 
   6  -1   8  196.48   19.50 
   6  -1   8  182.78   22.70 
  -6  -1  -8  216.58   22.90 
   6   1   8  208.18   23.20 
   6   1   8  160.28   22.70 
   6   1   8  242.48   22.20 
  -6   1  -8  218.38   22.70 
  -7  -1  -8   41.00    8.30 
   7  -1   8   40.00    4.80 
   7   1   8   27.90    7.40 
   7   1   8   37.40    6.30 
  -7   1  -8   27.00    6.30 
   7   1   8   32.40    7.90 
   8  -1   8   81.59   10.70 
  -8  -1  -8  101.19   13.40 
   8  -1   8   92.09   10.10 
   8   1   8  109.09   12.00 
  -8   1  -8  101.59   13.10 
   8   1   8   75.89   13.60 
   8   1   8   88.89   14.00 
   9  -1   8   27.70    5.70 
  -9  -1  -8   36.60    8.00 
   9  -1   8   22.50    4.60 
   9   1   8   17.50    6.40 
  -9   1  -8   31.80    7.30 
  10  -1   8   12.50    3.90 
 -10  -1  -8   33.30    7.40 
  10  -1   8   12.50    5.00 
  10   1   8   21.80    8.90 
 -10   1  -8   22.70    6.50 
 -11  -1  -8   18.70    5.80 
  11  -1   8   27.10    7.10 
  11  -1   8   21.70    5.30 
 -11   1  -8   25.60    6.20 
  12  -1   8    2.40    3.50 
 -12  -1  -8   -1.70    3.70 
  12   1   8   14.30    4.70 
 -12   1  -8    4.00    3.30 
  13  -2  -8    7.20    6.10 
  13   2  -8   21.90    8.30 
 -13   2   8    3.50    4.30 
 -12  -2   8   43.90   10.10 
 -12   2   8   65.49   11.70 
 -11  -2   8   13.90    4.80 
  11  -2  -8   14.00    5.70 
  11   2  -8    7.40    4.70 
 -11   2   8   11.80    4.80 
  11   2  -8   16.10    7.00 
  10  -2  -8  341.07   40.90 
 -10  -2   8  392.86   39.30 
  10   2  -8  368.26   40.30 
 -10   2   8  400.66   39.80 
   9  -2  -8   12.80    6.90 
  -9  -2   8    8.90    3.70 
   9   2  -8    3.20    2.40 
   9   2  -8   15.60    6.80 
  -9   2   8    5.80    3.50 
   8  -2  -8  727.83   74.89 
  -8  -2   8  772.72   72.19 
  -8   2   8  778.02   72.49 
   8   2  -8  762.52   72.59 
  -7  -2   8  184.68   21.00 
   7  -2  -8  200.18   24.00 
  -7   2   8  192.48   21.40 
   7   2  -8  204.18   21.50 
   6  -2  -8  302.87   34.60 
   6  -2  -8  352.76   33.10 
  -6  -2   8  311.67   32.00 
   6   2  -8  326.17   31.90 
  -6   2   8  286.47   32.00 
  -6   2   8  348.67   32.50 
   5  -2  -8   77.09   11.90 
  -5  -2   8   72.09   10.90 
   5  -2  -8   90.59    9.80 
  -5   2   8   78.89   10.50 
   5   2  -8   84.39    9.70 
  -5   2   8   75.29   10.30 
  -4  -2   8   68.79   10.30 
  -4  -2   8   82.69    9.70 
   4  -2  -8   70.29   11.00 
   4  -2  -8   73.69   11.00 
  -4   2   8   69.29    9.50 
   4   2  -8   87.69    9.10 
  -4   2   8   72.19   11.60 
   3  -2  -8   11.90    2.80 
  -3  -2   8    9.40    3.00 
  -3  -2   8    9.20    3.70 
   3  -2  -8    9.20    4.00 
   3   2  -8   17.50    3.90 
  -3   2   8    9.20    3.80 
   3   2  -8   10.30    2.50 
  -3   2   8    7.40    2.60 
   2  -2  -8  549.65   55.29 
  -2  -2   8  520.35   52.59 
  -2  -2   8  588.74   53.69 
   2  -2  -8  595.84   52.69 
   2   2  -8  584.94   52.49 
  -2   2   8  549.85   54.79 
  -1  -2   8  695.93   61.99 
  -1  -2   8  650.23   61.49 
   1  -2  -8  671.23   64.39 
   1  -2  -8  682.93   61.89 
  -1   2   8  602.04   61.99 
   1   2  -8  685.93   60.99 
  -1   2   8  661.43   63.89 
   0  -2   8   20.80    4.50 
   0  -2  -8   31.10    5.10 
   0  -2   8   25.80    4.40 
   0  -2  -8   25.20    6.40 
   0   2   8   18.80    4.50 
   0   2  -8   33.60    4.00 
   0   2  -8   24.10    4.20 
   0   2   8   26.50    6.30 
   1  -2   8  827.12   76.99 
  -1  -2  -8  861.31   78.79 
  -1  -2  -8  761.02   77.99 
  -1  -2  -8  872.81   80.79 
  -1   2  -8  788.12   77.59 
  -1   2  -8  978.60   78.09 
  -1   2  -8  845.82   78.09 
   1   2   8  845.82   80.29 
  -2  -2  -8 1611.54  158.78 
  -2  -2  -8 1890.81  161.18 
   2   2   8 1692.23  160.08 
  -2   2  -8 1610.04  157.58 
  -2   2  -8 1816.92  158.68 
  -2   2  -8 1868.61  156.58 
  -3  -2  -8 3834.72  348.67 
   3   2   8 4391.76  349.77 
  -3   2  -8 3820.02  348.77 
   3   2   8 3424.66  347.57 
   3   2   8 3948.71  350.76 
  -4  -2  -8   27.10    5.60 
  -4  -2  -8   30.20    7.80 
   4  -2   8   26.20    5.70 
   4   2   8   31.60    7.30 
  -4   2  -8   30.30    6.10 
   4   2   8   21.10    5.50 
   4   2   8   31.60    7.10 
  -5  -2  -8   41.40    8.00 
  -5   2  -8   44.60    7.00 
   5   2   8   44.10    7.90 
   5   2   8   34.80    7.50 
   5   2   8   33.90    8.20 
  -6  -2  -8   74.29   10.30 
   6   2   8   73.99   10.90 
   6   2   8   51.79   11.00 
  -6   2  -8   71.89   10.00 
  -7  -2  -8   21.80    5.30 
  -7   2  -8   26.60    6.00 
   7   2   8   24.40    6.90 
   7   2   8   17.60    5.60 
  -8  -2  -8    0.60    2.70 
   8   2   8   -0.80    2.50 
   8   2   8   -0.40    3.50 
  -8   2  -8    0.10    2.50 
  -9  -2  -8   13.40    5.10 
   9   2   8    2.30    4.20 
  -9   2  -8    4.30    3.60 
   9   2   8   13.80    5.10 
 -10  -2  -8   -0.80    2.00 
  10   2   8    0.30    4.80 
 -10   2  -8   -0.90    2.00 
  10   2   8    1.10    2.40 
 -11  -2  -8    1.50    4.00 
 -11   2  -8    1.00    2.90 
  11   2   8    0.20    3.60 
 -12  -2  -8    2.60    5.10 
  12   2   8   -0.10    3.50 
 -12   2  -8    3.70    3.60 
 -12   3   8   11.10    5.30 
  12   3  -8   62.09   12.70 
  11  -3  -8    7.70    6.30 
 -11  -3   8   10.00    4.80 
  11   3  -8    9.40    7.50 
 -11   3   8    2.80    3.30 
  10  -3  -8   19.50    8.30 
 -10  -3   8   35.70    7.30 
  10   3  -8   52.89   11.30 
  10   3  -8   22.90    6.80 
 -10   3   8   31.80    7.30 
  -9  -3   8  132.49   15.80 
   9  -3  -8  130.39   18.60 
   9   3  -8  107.59   15.60 
  -9   3   8  125.69   15.70 
   8  -3  -8  265.87   30.90 
  -8   3   8  248.98   26.70 
   8   3  -8  238.68   26.50 
  -7  -3   8  563.44   52.89 
   7  -3  -8  583.24   57.59 
   7   3  -8  538.55   52.89 
  -7   3   8  534.85   53.09 
  -6  -3   8   30.50    5.60 
   6  -3  -8   40.20    9.70 
  -6   3   8   36.90    6.10 
   6   3  -8   41.10    6.10 
   5  -3  -8  912.21   87.29 
  -5  -3   8  868.21   82.49 
   5   3  -8 1012.50   82.49 
  -5   3   8  800.72   82.69 
   4  -3  -8  639.64   64.99 
  -4  -3   8  595.94   60.49 
  -4   3   8  706.73   64.39 
  -4   3   8  568.34   60.79 
   4   3  -8  759.62   60.29 
   3  -3  -8  568.74   60.49 
  -3  -3   8  554.24   56.29 
  -3  -3   8  577.54   59.29 
   3  -3  -8  652.03   56.79 
   3   3  -8  697.33   55.59 
  -3   3   8  532.75   56.69 
   3   3  -8  647.34   60.59 
  -3   3   8  612.04   59.99 
  -2  -3   8   69.39    8.90 
  -2  -3   8   62.49   10.30 
   2  -3  -8   68.39   11.90 
   2  -3  -8   80.39    8.60 
  -2   3   8   59.79   10.80 
   2   3  -8   78.29    7.90 
   2   3  -8   80.19   11.40 
  -2   3   8   67.79    9.30 
   2   3  -8   81.79    9.80 
   1  -3  -8  174.88   22.20 
   1  -3  -8  193.38   18.40 
  -1  -3   8  147.99   19.10 
  -1  -3   8  169.58   17.70 
   1   3  -8  177.68   20.30 
  -1   3   8  167.28   19.10 
   1   3  -8  189.28   17.10 
  -1   3   8  157.58   20.80 
   1   3  -8  198.78   18.90 
   0  -3   8   50.29    8.00 
   0  -3  -8   72.59   11.60 
   0  -3  -8   43.90    7.30 
   0  -3  -8   56.09    7.80 
   0   3  -8   60.29    9.00 
   0   3   8   64.39   10.20 
   0   3  -8   75.39    8.20 
   0   3  -8   60.09    6.80 
   0   3   8   58.69    8.40 
  -1  -3  -8  266.97   33.80 
  -1  -3  -8  311.37   32.20 
  -1  -3  -8  329.47   36.00 
  -1   3  -8  338.17   32.90 
  -1   3  -8  299.27   30.80 
   1   3   8  303.07   38.20 
  -1   3  -8  372.66   31.50 
  -1   3  -8  345.27   31.30 
  -2  -3  -8   77.39   12.50 
  -2  -3  -8   94.99   11.70 
  -2  -3  -8  108.09   15.50 
  -2   3  -8  104.59   10.60 
  -2   3  -8  103.59   11.70 
  -2   3  -8   83.89   10.50 
  -2   3  -8   94.19   11.70 
  -3  -3  -8  194.08   23.10 
  -3  -3  -8  169.18   19.10 
  -3   3  -8  167.68   19.30 
  -3   3  -8  169.28   18.10 
   3   3   8  170.08   21.60 
  -3   3  -8  190.78   17.20 
  -3   3  -8  160.68   17.80 
  -4  -3  -8   25.10    8.00 
  -4  -3  -8   15.50    4.20 
   4   3   8   13.80    4.70 
  -4   3  -8   20.60    4.20 
  -4   3  -8   17.20    2.80 
   4   3   8    9.60    5.30 
  -4   3  -8   13.90    3.80 
  -5  -3  -8    7.20    2.70 
  -5  -3  -8    7.60    5.10 
   5   3   8    4.60    2.70 
  -5   3  -8   13.20    3.70 
   5   3   8    2.90    3.80 
   6   3   8  127.99   17.20 
   6   3   8  107.29   15.80 
  -7  -3  -8  149.88   16.90 
   7   3   8  133.39   17.70 
   7   3   8   97.69   16.20 
  -7   3  -8  128.49   20.20 
  -8  -3  -8    0.10    2.20 
   8   3   8   -0.70    3.20 
   8   3   8    1.20    3.70 
  -8   3  -8    0.30    2.00 
  -9  -3  -8   13.50    4.80 
  -9   3  -8   14.80    4.90 
   9   3   8   17.50    6.20 
   9   3   8    1.90    5.80 
 -10  -3  -8    2.70    3.40 
  10   3   8   -1.90    3.20 
 -10   3  -8    1.80    3.60 
  11   3   8    4.40    5.10 
 -11   3  -8    2.00    3.50 
  11  -4  -8   17.50    7.70 
  11   4  -8   28.10    9.10 
 -11   4   8   10.10    4.70 
  10  -4  -8   -4.00    4.40 
 -10   4   8   -1.80    1.80 
  10   4  -8    2.70    5.00 
   9  -4  -8   89.09   16.00 
  -9  -4   8   90.79   11.70 
   9   4  -8   66.79   11.40 
  -9   4   8   89.59   12.00 
   8  -4  -8   33.40   10.40 
  -8  -4   8   31.00    6.10 
   8   4  -8   22.70    5.50 
  -8   4   8   28.00    5.80 
   7  -4  -8   50.09   11.60 
  -7  -4   8   39.70    6.40 
   7   4  -8   63.39    9.90 
   7   4  -8   38.40    6.60 
  -7   4   8   26.90    6.30 
   6  -4  -8   30.10    9.40 
  -6  -4   8   20.20    4.40 
   6   4  -8   26.60    5.30 
  -6   4   8   16.10    4.50 
   6   4  -8   32.10    7.80 
  -5  -4   8   -0.20    1.40 
   5  -4  -8   -3.20    2.50 
  -5   4   8   -1.40    1.10 
   5   4  -8   -0.60    1.10 
   5   4  -8    2.70    3.00 
   4  -4  -8   43.10   11.10 
  -4  -4   8   45.70    6.30 
   4   4  -8   46.00    9.30 
  -4   4   8   35.10    6.40 
   4   4  -8   41.60    5.60 
  -3  -4   8  358.56   34.20 
   3  -4  -8  351.46   40.00 
   3   4  -8  421.66   37.20 
  -3   4   8  312.67   34.70 
   3   4  -8  340.87   33.00 
  -2  -4   8  203.68   21.10 
   2  -4  -8  203.08   27.60 
   2   4  -8  260.57   25.00 
  -2   4   8  234.18   23.70 
   2   4  -8  222.28   20.90 
   1  -4  -8    7.20    2.30 
   1  -4  -8   16.40    7.20 
   1   4  -8    8.20    3.90 
  -1   4   8    8.40    3.10 
   0  -4  -8   27.60    4.50 
   0  -4  -8   40.80   10.50 
   0   4  -8   23.20    7.60 
   0   4  -8   26.90    3.00 
   0   4  -8   25.40    3.50 
  -1  -4  -8   29.50    9.20 
  -1  -4  -8   30.80    4.90 
  -1   4  -8   27.40    3.60 
  -1   4  -8   23.40   10.10 
  -1   4  -8   24.40    5.70 
  -1   4  -8   27.20    3.40 
  -2  -4  -8   -1.00    3.40 
  -2  -4  -8    0.80    1.40 
  -2   4  -8   -0.20    1.80 
  -2   4  -8   -0.90    1.20 
  -2   4  -8    1.00    1.10 
   2   4   8    1.90    3.10 
  -2   4  -8   -3.00    3.10 
  -3  -4  -8  443.66   49.80 
  -3  -4  -8  450.65   43.50 
   3   4   8  449.26   49.00 
  -3   4  -8  399.16   43.30 
  -3   4  -8  439.36   44.60 
  -3   4  -8  460.85   43.40 
  -3   4  -8  514.45   42.40 
  -4  -4  -8   32.40    9.80 
  -4  -4  -8   32.30    6.10 
  -4   4  -8   34.60    5.30 
  -4   4  -8   32.90    4.80 
  -4   4  -8   23.00    5.20 
   4   4   8   40.20   10.40 
  -4   4  -8   24.00    6.20 
  -5  -4  -8   60.29    9.10 
  -5   4  -8   55.59    9.90 
   5   4   8   55.19   12.90 
  -5   4  -8   57.79    7.20 
  -5   4  -8   71.69    9.20 
  -5   4  -8   68.29    7.60 
  -6  -4  -8   71.39   11.30 
  -6   4  -8   79.49   10.80 
  -6   4  -8  105.19    8.90 
  -7  -4  -8   -0.40    2.50 
   7   4   8    0.50    3.90 
   7   4   8   -3.70    2.80 
  -7   4  -8    0.30    1.50 
  -8  -4  -8   -0.30    3.30 
   8   4   8   -4.60    3.50 
   8   4   8    0.20    3.80 
  -8   4  -8    2.90    2.20 
   9   4   8   11.60    6.20 
  -9   4  -8   21.90    5.30 
  10   4   8   20.20    8.00 
 -10   4  -8   18.20    5.50 
   9  -5  -8   22.30   10.00 
  -9   5   8   21.60    6.10 
   9   5  -8   34.50   10.30 
   8  -5  -8    3.90    5.10 
  -8   5   8    3.50    2.80 
   8   5  -8    9.20    3.30 
   8   5  -8   14.90    6.80 
   7  -5  -8   11.30    5.60 
  -7  -5   8    6.60    3.00 
   7   5  -8    5.50    5.00 
   7   5  -8    3.80    2.90 
  -7   5   8    5.90    2.90 
   6  -5  -8   29.00    9.60 
   6   5  -8   42.60    9.20 
  -6   5   8   15.10    4.70 
   6   5  -8   26.10    7.80 
   5  -5  -8    4.20    5.50 
  -5   5   8   10.00    3.50 
   5   5  -8   12.40    3.40 
   5   5  -8   13.80    5.00 
   4  -5  -8    9.90    7.90 
   4   5  -8   13.30    8.70 
  -4   5   8   10.40    3.70 
   4   5  -8   14.40    3.30 
   3  -5  -8    7.60    5.70 
   3   5  -8   -0.10    3.20 
   3   5  -8    0.90    1.20 
  -3   5   8   -0.40    1.50 
   2  -5  -8  178.58   27.50 
   2   5  -8  237.68   25.20 
   1  -5  -8  888.01   94.79 
   1   5  -8  992.30   89.99 
   0  -5  -8   -0.10    4.30 
   0   5  -8    2.10    3.20 
   0   5   8   -1.00    3.80 
  -1  -5  -8    8.80   11.40 
  -1   5  -8   14.60    5.10 
  -2  -5  -8   11.50    7.50 
  -2   5  -8   15.80    5.10 
   2   5   8    4.20    5.10 
  -3  -5  -8    7.80    2.30 
  -3  -5  -8    5.20    5.20 
  -3   5  -8    4.80    4.80 
  -3   5  -8    4.90    3.50 
   3   5   8    6.30    6.40 
  -4  -5  -8    0.10    4.40 
  -4  -5  -8   -1.50    1.70 
   4   5   8    3.20    4.90 
  -4   5  -8    1.50    1.10 
  -4   5  -8    4.80    1.90 
  -4   5  -8    1.40    2.30 
  -5  -5  -8    9.40    3.00 
  -5   5  -8    1.50    2.30 
   5   5   8    9.30    5.30 
  -5   5  -8    0.60    2.60 
  -5   5  -8    6.60    2.00 
  -5   5  -8    5.40    3.20 
  -6  -5  -8   21.10    4.70 
   6   5   8   22.10    8.20 
  -6   5  -8   12.20    4.60 
  -6   5  -8   17.10    3.80 
  -6   5  -8   16.60    3.70 
  -7   5  -8    1.10    4.00 
   7   5   8    2.00    6.50 
  -8   5  -8    2.60    2.20 
   8   5   8   -1.00    5.20 
  -8   5  -8    7.70    3.70 
   7  -6  -8   -4.40    6.70 
   7   6  -8   18.80    7.90 
  -7   6   8    7.60    3.40 
   7   6  -8    5.10    4.00 
   6  -6  -8   15.80    9.70 
  -6   6   8    7.40    5.00 
   6   6  -8   18.00    4.70 
   6   6  -8   18.20    7.20 
   5  -6  -8    1.20    7.00 
   5   6  -8    4.90    2.50 
  -5   6   8    4.70    2.80 
   5   6  -8   10.60    5.40 
   4   6  -8    1.80    4.10 
   3  -6  -8    2.40    5.50 
   3   6  -8   -5.30    2.60 
   2  -6  -8   15.10    7.60 
   2   6  -8   19.80    6.80 
  -2   6   8   13.10    7.20 
   1  -6  -8   41.80   12.80 
   1   6  -8   40.90    9.70 
  -1   6   8   28.10   10.40 
   0  -6  -8   36.60   11.90 
   0   6   8   25.70   10.40 
   0   6  -8   36.60    8.50 
  -1  -6  -8  164.28   26.60 
  -1   6  -8  171.08   20.70 
   1   6   8  150.28   24.90 
  -2  -6  -8   25.10   11.50 
  -2   6  -8   23.30    7.20 
   2   6   8   24.10   10.10 
  -3  -6  -8   -3.00    6.50 
  -3   6  -8    3.20    3.70 
   3   6   8    1.40    6.90 
  -4   6  -8    7.30    3.50 
   4   6   8    8.60    6.00 
   5   6   8   -0.40   10.60 
  -5   6  -8    5.70    3.40 
   6   6   8    0.40    6.10 
  -6   6  -8    1.50    1.60 
  -6   6  -8   -0.30    1.70 
  13   0  -9   84.89   14.00 
 -13   0   9  101.19   15.90 
  12   0  -9   -3.10    3.60 
 -12   0   9    1.50    2.70 
  11   0  -9   89.29   14.50 
 -11   0   9  109.99   15.20 
  10   0  -9   -0.40    2.70 
 -10   0   9   -2.90    2.10 
  10   0  -9   -3.00    4.00 
   9   0  -9 4441.76  380.76 
   9   0  -9 4003.10  379.56 
  -8   0   9   -2.20    1.40 
   8   0  -9   -1.70    2.20 
   8   0  -9   -2.30    3.10 
   7   0  -9 1509.85  133.29 
  -7   0   9 1377.86  133.59 
   7   0  -9 1465.25  133.89 
  -6   0   9    0.50    1.60 
   6   0  -9   -1.30    1.30 
   6   0  -9   -1.60    3.90 
  -6   0   9   -3.10    1.50 
   5   0  -9    0.70    1.60 
  -5   0   9    0.50    1.30 
   5   0  -9   -0.20    0.80 
  -5   0   9    5.20    3.00 
   4   0  -9    0.10    1.00 
   4   0  -9    0.70    1.40 
  -4   0   9   -0.20    1.10 
  -4   0   9    0.10    1.50 
   3   0  -9  502.45   45.20 
  -3   0   9  445.16   45.50 
   3   0  -9  474.15   44.70 
   2   0  -9    1.80    1.40 
  -2   0   9    0.80    0.70 
   2   0  -9   -0.10    0.80 
  -2   0   9   -0.60    0.90 
  -1   0   9  614.34   63.79 
   1   0  -9  691.73   63.89 
   1   0  -9  752.32   63.59 
   0   0  -9    0.50    0.90 
   0   0  -9    0.90    1.10 
   0   0   9    0.80    1.10 
   0   0   9    0.30    1.10 
  -1   0  -9    1.90    1.00 
   1   0   9    0.80    0.80 
   1   0   9    1.00    1.00 
   2   0   9   -1.00    1.50 
  -2   0  -9    0.30    1.00 
  -2   0  -9    7.20    2.50 
  -2   0  -9    0.60    1.20 
   3   0   9 1454.55  136.89 
   3   0   9 1600.24  137.99 
  -3   0  -9 1691.13  137.69 
  -3   0  -9 1344.47  138.59 
   4   0   9   -1.90    1.30 
  -4   0  -9   -0.90    1.30 
   4   0   9   -0.10    1.10 
   4   0   9   -1.00    1.20 
   5   0   9    7.60    3.10 
   5   0   9    8.60    3.80 
  -5   0  -9   14.90    4.50 
   5   0   9   13.30    2.80 
  -6   0  -9    1.50    1.80 
   6   0   9    3.10    2.30 
   6   0   9   -0.80    1.00 
   6   0   9   -0.20    1.90 
   7   0   9  238.68   26.10 
  -7   0  -9  302.97   29.30 
   7   0   9  222.68   28.00 
   8   0   9    2.40    3.00 
   8   0   9   -2.20    1.40 
   8   0   9   -2.60    2.40 
  -8   0  -9    1.30    2.00 
  -9   0  -9    2.10    2.90 
   9   0   9    4.00    3.50 
   9   0   9    6.60    2.50 
  10   0   9    0.30    2.40 
 -10   0  -9   -2.30    2.60 
  10   0   9    0.40    4.20 
  11   0   9  391.86   35.60 
 -11   0  -9  324.97   38.70 
 -12   0  -9   -3.60    2.90 
  12   0   9   -1.70    2.60 
 -13  -1   9   30.20    7.90 
  13  -1  -9   23.20    8.10 
  13   1  -9   21.30    8.50 
 -13   1   9   26.40    8.40 
 -12  -1   9    1.20    3.00 
  12  -1  -9    3.10    4.40 
 -12   1   9    1.90    4.30 
  12   1  -9    3.10    4.90 
  11  -1  -9  207.78   27.60 
 -11  -1   9  212.38   33.70 
  11   1  -9  264.27   30.10 
 -11   1   9  279.27   28.80 
 -10  -1   9  494.45   48.60 
  10  -1  -9  399.76   48.50 
  10   1  -9  507.85   50.09 
 -10   1   9  509.05   48.90 
   9  -1  -9   -0.90    3.20 
  -9  -1   9   -0.90    2.20 
   9   1  -9    0.50    3.20 
   9   1  -9   -2.70    2.00 
  -9   1   9    0.40    2.40 
   8  -1  -9   90.69   11.90 
  -8  -1   9   81.99   11.70 
   8  -1  -9   69.09   12.60 
  -8   1   9   75.09   11.60 
   8   1  -9   86.29   12.10 
   7  -1  -9  115.79   13.40 
  -7  -1   9   95.49   13.30 
   7  -1  -9  108.89   14.80 
  -7   1   9   88.59   13.10 
   7   1  -9  117.49   13.60 
   6  -1  -9   91.19   15.50 
  -6  -1   9   90.29   12.00 
  -6  -1   9  102.09   13.00 
   6  -1  -9  108.79   12.30 
   6   1  -9  101.19   12.30 
  -6   1   9  108.59   13.30 
   5  -1  -9   72.39   11.20 
  -5  -1   9   72.59   10.10 
  -5  -1   9   69.49    9.60 
   5  -1  -9   80.19    9.60 
  -5   1   9   70.19   10.30 
  -5   1   9   89.69   11.80 
   5   1  -9   82.79    9.80 
   4  -1  -9  490.95   52.99 
   4  -1  -9  586.54   51.49 
  -4  -1   9  561.64   52.49 
  -4   1   9  551.54   51.69 
  -4   1   9  494.25   52.09 
   4   1  -9  593.14   51.39 
   3  -1  -9   16.70    4.70 
  -3  -1   9   13.70    3.20 
   3  -1  -9   13.20    3.00 
  -3   1   9   15.80    4.10 
   3   1  -9   21.10    4.10 
  -3   1   9   20.50    4.40 
   2  -1  -9  363.76   33.80 
   2  -1  -9  337.17   34.70 
   2   1  -9  361.46   33.40 
  -2   1   9  371.26   34.40 
  -2   1   9  304.17   33.70 
   1  -1  -9  262.27   26.40 
   1  -1  -9  252.87   27.00 
  -1   1   9  282.57   27.00 
  -1   1   9  243.78   26.40 
   1   1  -9  271.47   26.10 
   0  -1  -9  169.38   19.00 
   0   1   9  155.78   18.50 
   0   1   9  161.18   18.60 
   0   1  -9  156.78   18.10 
   0   1  -9  201.48   16.70 
  -1  -1  -9  327.07   33.40 
  -1  -1  -9  307.57   32.90 
  -1   1  -9  351.86   30.60 
   1   1   9  352.46   33.50 
   1   1   9  333.17   33.60 
  -1   1  -9  311.47   32.70 
   2  -1   9   16.80    1.90 
  -2  -1  -9   18.30    4.50 
  -2  -1  -9   16.70    4.40 
  -2  -1  -9    9.20    3.40 
   2   1   9   10.50    4.00 
  -2   1  -9    9.30    3.10 
  -2   1  -9   16.40    4.40 
  -3  -1  -9 3575.34  328.87 
  -3  -1  -9 3571.14  328.17 
  -3   1  -9 3706.03  327.97 
   3   1   9 3780.32  328.37 
  -4  -1  -9  653.63   60.99 
   4  -1   9  561.44   60.29 
   4   1   9  677.53   60.39 
   4   1   9  648.04   60.99 
  -4   1  -9  640.44   60.59 
   5  -1   9 1066.89  113.59 
  -5  -1  -9 1314.57  114.29 
   5   1   9 1054.19  113.79 
   5   1   9 1290.37  114.19 
   5   1   9 1426.26  113.59 
   6  -1   9    6.10    1.60 
   6  -1   9    2.10    2.10 
  -6  -1  -9    4.30    2.80 
   6  -1   9    4.20    1.30 
   6   1   9    1.10    2.50 
  -6   1  -9    9.20    3.90 
   6   1   9   11.40    3.80 
   6   1   9    4.50    3.00 
   7  -1   9   63.99    7.80 
  -7  -1  -9   74.69   11.10 
   7   1   9   64.79   11.40 
   7   1   9   65.79   11.00 
  -7   1  -9   82.69   11.20 
   7   1   9   74.99    9.70 
   8  -1   9   41.60    6.60 
   8  -1   9   51.89    6.40 
  -8  -1  -9   66.49    9.90 
  -8   1  -9   58.99    9.60 
   8   1   9   62.69   10.10 
   8   1   9   49.80   10.90 
   8   1   9   61.49    8.20 
  -9  -1  -9    6.50    4.20 
   9  -1   9   11.20    3.60 
   9  -1   9   18.30    3.60 
   9   1   9    9.90    4.80 
  -9   1  -9   11.30    4.90 
   9   1   9   14.90    4.00 
  10  -1   9   10.80    4.30 
  10  -1   9   20.90    4.50 
 -10  -1  -9   19.50    6.10 
  10   1   9   32.10    6.00 
 -10   1  -9   13.10    4.60 
  11  -1   9   -1.50    2.60 
 -11  -1  -9   -3.00    2.20 
  11   1   9    7.80    3.90 
 -11   1  -9    2.90    3.20 
 -12  -1  -9   26.50    7.50 
 -12   1  -9   15.10    5.30 
  13  -2  -9   24.20    9.50 
  13   2  -9   53.39   12.10 
 -13   2   9   27.40    8.30 
  12  -2  -9    6.30    5.80 
 -12  -2   9    0.80    3.90 
  12   2  -9    0.10    4.20 
 -12   2   9   -1.30    2.90 
 -11  -2   9    6.60    4.10 
  11  -2  -9    1.00    4.90 
  11   2  -9    3.10    3.90 
  11   2  -9    7.20    6.00 
 -11   2   9    1.30    3.50 
 -10  -2   9   85.89   12.60 
  10  -2  -9   70.69   15.30 
 -10   2   9   77.89   12.50 
  10   2  -9   85.99   13.30 
  -9  -2   9  353.56   35.50 
   9  -2  -9  309.87   37.60 
  -9   2   9  345.97   35.70 
   9   2  -9  343.07   35.90 
   8  -2  -9    1.70    4.10 
  -8  -2   9    4.20    3.30 
  -8   2   9    2.60    2.60 
   8   2  -9   10.00    5.50 
   8   2  -9    2.20    2.70 
   7  -2  -9  387.16   40.50 
  -7  -2   9  361.56   37.20 
   7   2  -9  407.36   37.40 
  -7   2   9  335.37   37.20 
  -6  -2   9  323.17   34.80 
   6  -2  -9  334.37   37.70 
   6   2  -9  391.06   34.90 
  -6   2   9  386.36   35.60 
  -6   2   9  320.27   35.10 
   5  -2  -9   61.09    7.70 
   5  -2  -9   58.49   17.20 
   5   2  -9   56.69    7.60 
  -5   2   9   53.69    8.40 
  -5   2   9   64.49    8.80 
  -4  -2   9  410.56   42.90 
   4  -2  -9  415.86   45.40 
  -4  -2   9  420.46   44.00 
   4   2  -9  543.45   42.60 
  -4   2   9  444.86   44.30 
  -3  -2   9  348.07   34.10 
   3  -2  -9  384.46   32.90 
  -3  -2   9  309.47   32.80 
   3  -2  -9  306.87   35.10 
  -3   2   9  317.07   36.80 
   3   2  -9  391.16   32.40 
  -3   2   9  292.27   33.00 
   2  -2  -9   82.49   12.20 
  -2  -2   9   86.89   10.70 
  -2  -2   9   77.29   10.10 
   2  -2  -9   98.89   10.50 
   2   2  -9  100.29    9.90 
  -2   2   9   69.79   10.30 
  -2   2   9   85.59   11.80 
   1  -2  -9  144.59   15.50 
   1  -2  -9  137.39   17.40 
  -1  -2   9  140.59   15.20 
  -1  -2   9  135.59   15.20 
  -1   2   9  124.39   15.50 
  -1   2   9  134.29   16.80 
   1   2  -9  153.98   14.90 
   0  -2  -9  496.15   49.50 
   0  -2  -9  536.35   51.89 
   0  -2   9  517.55   49.10 
   0  -2   9  516.15   48.40 
   0   2   9  490.55   49.99 
   0   2  -9  544.35   49.10 
   0   2   9  537.25   51.69 
  -1  -2  -9   42.40    6.70 
   1  -2   9   44.20    5.90 
  -1  -2  -9   50.59    8.50 
  -1  -2  -9   41.20    7.20 
   1   2   9   51.89    8.50 
  -1   2  -9   49.20    7.10 
  -1   2  -9   54.29    6.60 
  -2  -2  -9 3858.31  327.67 
  -2  -2  -9 3256.87  325.27 
   2   2   9 3471.85  327.47 
  -2   2  -9 3531.45  324.37 
  -2   2  -9 3995.70  322.87 
  -3  -2  -9 2271.17  187.98 
   3   2   9 1968.80  186.38 
   3   2   9 1947.21  186.68 
  -3   2  -9 1964.60  184.58 
  -3   2  -9 2081.89  186.08 
  -4  -2  -9  148.89   20.60 
  -4  -2  -9  131.69   15.40 
  -4  -2  -9  106.39   15.40 
  -4   2  -9  125.79   14.70 
   4   2   9  127.69   16.40 
   4   2   9  130.49   16.80 
   4   2   9  112.79   15.20 
  -5  -2  -9    0.70    2.90 
  -5  -2  -9   -0.70    1.60 
   5   2   9   -2.50    1.30 
   5   2   9   -4.50    2.20 
  -5   2  -9    3.00    2.30 
   5   2   9   -0.30    2.30 
  -6  -2  -9   22.50    5.90 
   6   2   9   12.40    4.60 
  -6   2  -9   21.50    5.50 
   6   2   9   17.80    6.00 
  -7  -2  -9  479.15   48.70 
   7   2   9  481.45   48.60 
  -7   2  -9  495.95   48.20 
  -8  -2  -9   33.20    7.90 
   8   2   9   29.60    8.60 
   8   2   9   47.50    8.10 
  -8   2  -9   45.40    8.70 
  -9  -2  -9    0.60    2.20 
   9   2   9    3.20    2.80 
  -9   2  -9   -0.20    2.30 
 -10  -2  -9   -0.60    3.00 
  10   2   9   -2.70    3.10 
  10   2   9    5.80    4.60 
 -10   2  -9   -3.90    1.90 
 -11  -2  -9   64.29   15.30 
 -11   2  -9   69.59   12.30 
  11   2   9   92.59   12.80 
 -12  -2  -9   -6.70    4.50 
 -12   2  -9    4.30    3.90 
  12   2   9    9.00    5.30 
  12  -3  -9   10.40    7.00 
 -12   3   9    4.50    3.80 
  12   3  -9    3.50    5.50 
  11  -3  -9   25.50   10.20 
 -11  -3   9   18.80    5.80 
 -11   3   9   27.70    7.10 
  10  -3  -9    8.80    5.40 
 -10  -3   9    5.70    3.10 
 -10   3   9    0.10    1.70 
  10   3  -9   -3.80    1.90 
  10   3  -9    0.80    4.30 
  -9  -3   9   22.80    6.20 
   9  -3  -9   40.30   10.90 
   9   3  -9   23.80    6.10 
  -9   3   9   25.00    6.00 
   8  -3  -9  138.29   20.60 
   8   3  -9  141.69   16.90 
  -8   3   9  145.09   17.20 
   7  -3  -9    8.30    5.40 
  -7  -3   9    6.80    2.70 
  -7   3   9    8.60    3.40 
   7   3  -9   19.40    6.30 
   7   3  -9    5.80    3.00 
   6  -3  -9  116.29   16.30 
  -6  -3   9   91.59   11.90 
   6   3  -9  103.99   11.90 
  -6   3   9   95.99   12.40 
  -5  -3   9  148.69   16.80 
   5  -3  -9  145.69   20.70 
  -5   3   9  137.89   17.00 
   5   3  -9  181.88   16.60 
   4  -3  -9   27.30    8.40 
  -4  -3   9   23.00    5.20 
   4   3  -9   39.70    4.90 
  -4   3   9   32.90    5.70 
  -3  -3   9  136.89   18.80 
  -3  -3   9  149.49   17.20 
   3  -3  -9  173.18   21.30 
   3   3  -9  183.48   16.30 
   3   3  -9  163.68   20.20 
  -2  -3   9  563.14   61.59 
  -2  -3   9  623.14   60.29 
   2  -3  -9  764.32   60.29 
   2  -3  -9  603.04   64.29 
   2   3  -9  692.63   63.39 
  -2   3   9  606.14   63.59 
   2   3  -9  716.43   58.99 
  -2   3   9  572.94   60.79 
  -1  -3   9  426.46   40.60 
   1  -3  -9  464.25   41.30 
   1  -3  -9  432.36   45.40 
  -1  -3   9  386.06   41.80 
   1   3  -9  468.45   39.80 
   1   3  -9  435.96   42.90 
  -1   3   9  398.76   44.20 
  -1   3   9  397.76   41.90 
   0  -3   9   40.50    6.50 
   0  -3  -9   38.30    9.80 
   0  -3  -9   46.30    6.90 
   0   3  -9   41.80    6.00 
   0   3  -9   41.90    5.70 
   0   3   9   45.40    7.40 
   0   3  -9   50.49    7.70 
  -1  -3  -9    1.20    1.20 
  -1  -3  -9    1.20    1.90 
  -1  -3  -9    0.80    1.50 
  -1   3  -9   -0.60    1.70 
  -1   3  -9    0.40    1.10 
  -1   3  -9    0.70    1.50 
  -1   3  -9   -1.40    0.70 
  -2  -3  -9  301.77   33.50 
  -2  -3  -9  365.76   38.00 
  -2   3  -9  331.97   33.70 
  -2   3  -9  377.36   33.80 
  -2   3  -9  326.17   32.70 
  -3  -3  -9  111.49   13.70 
  -3  -3  -9  120.69   17.20 
   3   3   9  109.39   16.20 
  -3   3  -9  107.29   12.70 
  -3   3  -9  110.09   14.00 
  -4  -3  -9  635.34   61.79 
  -4  -3  -9  612.34   57.69 
  -4   3  -9  603.34   58.69 
  -4   3  -9  569.44   53.59 
   4   3   9  582.14   60.09 
  -4   3  -9  602.84   56.49 
  -5  -3  -9   -4.00    2.30 
  -5  -3  -9   -0.40    1.60 
   5   3   9    1.80    2.30 
   5   3   9   -0.10    3.40 
  -5   3  -9    3.70    2.40 
  -6  -3  -9   11.90    4.80 
  -6   3  -9   14.80    4.40 
   6   3   9   14.80    6.70 
  -7  -3  -9   84.29   11.70 
  -7   3  -9   86.59   11.00 
   7   3   9   65.69   11.70 
   7   3   9   46.60   11.20 
  -8  -3  -9  234.38   28.50 
   8   3   9  245.88   28.90 
  -8   3  -9  265.97   27.40 
  -9  -3  -9  224.78   25.60 
  -9   3  -9  228.68   24.90 
   9   3   9  195.58   25.50 
 -10  -3  -9   -6.10    3.60 
  10   3   9   10.20    5.00 
 -10   3  -9    1.30    3.20 
  11   3   9    0.20    5.30 
 -11   3  -9    1.20    2.70 
  11  -4  -9    9.30    7.30 
  11   4  -9    7.70    7.40 
 -11   4   9    6.90    4.00 
  10  -4  -9   10.50    9.20 
  10   4  -9    5.70    6.30 
 -10   4   9    8.00    3.80 
  -9  -4   9   34.30    6.80 
   9  -4  -9   32.00   10.40 
  -9   4   9   25.90    6.20 
   9   4  -9   28.30    6.80 
   8  -4  -9  212.98   26.30 
  -8  -4   9  179.48   20.10 
  -8   4   9  182.28   20.60 
   8   4  -9  167.38   20.30 
   7  -4  -9    3.30    4.60 
  -7  -4   9    0.70    1.80 
  -7   4   9    1.10    1.80 
   7   4  -9    5.80    4.10 
   7   4  -9    0.00    1.50 
  -6  -4   9  579.44   55.79 
   6   4  -9  629.84   55.89 
  -6   4   9  560.04   56.19 
   5  -4  -9  351.66   35.80 
  -5  -4   9  279.07   28.60 
  -5   4   9  251.77   28.80 
   5   4  -9  295.17   28.20 
  -4  -4   9  193.78   20.60 
   4  -4  -9  205.78   26.20 
  -4   4   9  175.48   20.90 
   4   4  -9  210.48   19.60 
   3  -4  -9   31.40    9.60 
  -3  -4   9   22.30    4.50 
  -3   4   9   21.00    5.20 
   3   4  -9   21.10    3.30 
   3   4  -9   29.90    6.70 
   2  -4  -9   36.20   10.80 
  -2  -4   9   50.39    6.00 
  -2   4   9   53.29    8.00 
   2   4  -9   49.70    8.40 
   2   4  -9   45.70    5.30 
   1  -4  -9    0.50    3.30 
   1  -4  -9    4.80    2.20 
   1   4  -9    5.80    3.10 
  -1   4   9    1.80    1.80 
   1   4  -9    6.70    1.40 
   0  -4  -9    8.90    5.90 
   0  -4  -9   11.80    3.30 
   0   4  -9    9.70    4.80 
   0   4  -9   12.60    2.70 
   0   4  -9   12.80    2.40 
  -1  -4  -9  164.98   21.50 
  -1  -4  -9  130.59   15.10 
  -1   4  -9  131.69   14.10 
  -1   4  -9  132.19   19.90 
  -1   4  -9  153.78   16.00 
  -1   4  -9  129.89   13.80 
  -2  -4  -9   34.60    6.70 
  -2  -4  -9   51.09   12.30 
  -2   4  -9   39.00    8.40 
   2   4   9   37.40   10.30 
  -2   4  -9   42.70    5.50 
  -2   4  -9   40.10    6.60 
  -2   4  -9   37.40    6.70 
  -3  -4  -9    2.50    5.00 
  -3  -4  -9    7.10    3.00 
   3   4   9    7.90    5.80 
  -3   4  -9    6.80    2.80 
  -3   4  -9    5.40    3.30 
  -3   4  -9    4.80    2.00 
  -3   4  -9    8.70    3.20 
  -4  -4  -9  208.98   23.20 
  -4  -4  -9  230.88   29.00 
  -4   4  -9  244.48   21.60 
   4   4   9  190.28   26.90 
  -4   4  -9  229.88   22.00 
  -4   4  -9  190.18   21.70 
  -4   4  -9  215.18   24.00 
  -5  -4  -9  122.79   15.50 
  -5  -4  -9  111.49   19.50 
  -5   4  -9  137.99   12.60 
  -5   4  -9  119.09   16.50 
   5   4   9  102.69   17.90 
  -5   4  -9  137.49   14.40 
  -6  -4  -9    4.70    3.20 
  -6   4  -9   -1.20    2.80 
  -6   4  -9    4.60    2.20 
   6   4   9    4.00    3.70 
  -7  -4  -9    2.60    3.20 
  -7   4  -9    2.70    2.00 
   7   4   9    1.40    3.20 
   7   4   9   -0.70    3.60 
  -8  -4  -9   -1.50    2.80 
  -8   4  -9    2.40    2.30 
   8   4   9   -4.70    3.90 
   8   4   9    4.30    4.50 
  -9   4  -9    4.20    3.00 
   9   4   9    4.10    5.20 
  10   4   9    1.30    4.40 
 -10   4  -9   -1.10    2.30 
   9  -5  -9    6.50    7.00 
  -9   5   9   -1.60    2.40 
   9   5  -9    2.30    5.10 
   8  -5  -9   12.90    7.90 
   8   5  -9    8.70    3.80 
  -8   5   9   18.40    4.80 
   8   5  -9   40.70   10.00 
   7  -5  -9   -6.90    3.60 
  -7  -5   9   -2.70    2.30 
  -7   5   9   -2.90    2.00 
   7   5  -9    7.40    2.70 
   7   5  -9    1.80    4.20 
   6  -5  -9    9.40    6.90 
   6   5  -9    4.40    4.50 
  -6   5   9    5.90    2.90 
   5  -5  -9   35.80   10.90 
   5   5  -9   52.29    9.00 
  -5   5   9   29.60    6.50 
   5   5  -9   29.30    5.60 
   4  -5  -9  141.19   22.20 
  -4   5   9  131.79   16.40 
   4   5  -9  136.19   15.00 
   4   5  -9  181.28   22.90 
   3  -5  -9  362.46   42.30 
   3   5  -9  353.16   33.60 
  -3   5   9  356.26   35.90 
   2  -5  -9   48.30   13.60 
   2   5  -9   58.99   10.10 
   2   5  -9   52.39    5.90 
   1  -5  -9  634.74   70.39 
   1   5  -9  692.33   64.99 
   0  -5  -9   76.79   20.10 
   0   5  -9   69.59   11.00 
  -1  -5  -9   48.60   13.60 
   1   5   9   59.69   14.40 
  -1   5  -9   58.09    9.40 
  -2  -5  -9   -0.40    1.40 
  -2  -5  -9   -1.80    5.10 
   2   5   9    2.10    4.70 
  -2   5  -9   -2.80    4.90 
  -2   5  -9    4.80    3.30 
  -3  -5  -9   60.19   15.00 
  -3  -5  -9   46.60    6.70 
  -3   5  -9   39.60    5.50 
  -3   5  -9   54.59    5.20 
  -3   5  -9   44.30    8.10 
  -3   5  -9   51.09    9.20 
   3   5   9   50.29   13.20 
  -4  -5  -9   -1.60    1.80 
  -4  -5  -9   10.50    6.00 
  -4   5  -9    2.40    1.30 
   4   5   9    4.10    5.40 
  -4   5  -9    1.50    2.10 
  -4   5  -9   -2.40    2.00 
  -4   5  -9    0.40    2.80 
  -5  -5  -9   44.40    7.10 
  -5   5  -9   54.29    6.70 
  -5   5  -9   32.70    7.60 
  -5   5  -9   34.90    6.70 
   5   5   9   43.20   12.00 
  -5   5  -9   51.99    6.10 
  -6  -5  -9   87.19   12.50 
  -6   5  -9   78.79   13.30 
   6   5   9   83.49   18.20 
  -6   5  -9  108.19   10.20 
  -6   5  -9   95.39   11.10 
  -7   5  -9    5.10    2.40 
  -7   5  -9   -0.50    3.50 
   7   5   9    3.00    5.30 
   8   5   9    0.00    8.80 
  -8   5  -9   -0.70    4.50 
  -8   5  -9    0.80    1.90 
   7  -6  -9   15.70    8.70 
  -7   6   9    3.70    3.30 
   7   6  -9    6.70    4.20 
   7   6  -9    2.40    5.70 
   6  -6  -9   10.70    9.60 
   6   6  -9   11.80    6.70 
  -6   6   9    7.00    3.90 
   6   6  -9   19.20    4.80 
   5  -6  -9   -8.40    4.40 
  -5   6   9    1.50    2.70 
   5   6  -9    1.10    1.90 
   5   6  -9    4.70    4.10 
   4  -6  -9   12.90    6.80 
   4   6  -9   16.40    6.30 
   4   6  -9    7.00    2.20 
   3  -6  -9    2.80    5.00 
   3   6  -9    0.00    3.30 
   2  -6  -9   88.99   21.80 
   2   6  -9  114.79   16.10 
   1  -6  -9   -3.50    4.70 
  -1   6   9    5.70    5.60 
   1   6  -9    1.60    4.00 
   0  -6  -9   14.40    7.70 
   0   6   9   21.40    9.60 
   0   6  -9   13.80    5.60 
  -1  -6  -9    2.80    6.20 
   1   6   9    0.30    4.80 
  -1   6  -9    0.30    3.90 
  -2  -6  -9   40.60   14.70 
   2   6   9   43.80   13.50 
  -2   6  -9   46.80    8.40 
  -3  -6  -9   39.00   14.10 
   3   6   9   47.60   13.30 
  -3   6  -9   27.50    6.90 
  -4   6  -9   33.70    7.10 
   4   6   9   55.49   14.70 
   5   6   9    1.90    6.60 
   6   6   9    1.00    5.70 
  -6   6  -9    1.10    2.10 
  -6   6  -9    3.20    1.70 
  13   0 -10    5.80    3.90 
 -13   0  10   -2.40    3.40 
  12   0 -10   74.69   12.70 
 -12   0  10   80.19   13.80 
 -11   0  10    6.30    3.50 
  10   0 -10  144.69   19.40 
 -10   0  10  159.28   19.80 
   9   0 -10    1.00    5.00 
  -9   0  10    1.50    4.00 
   9   0 -10    1.90    3.50 
  -8   0  10  118.39   15.50 
   8   0 -10  101.29   15.00 
   8   0 -10  124.29   15.20 
   7   0 -10   -0.50    1.70 
   7   0 -10   -0.60    2.70 
  -7   0  10   -0.60    1.80 
   6   0 -10  211.68   23.90 
   6   0 -10  228.28   23.20 
  -6   0  10  218.38   24.40 
  -5   0  10    2.60    1.90 
   5   0 -10    1.60    1.40 
  -5   0  10    3.00    2.00 
   5   0 -10    1.90    1.90 
  -4   0  10 2201.38  202.68 
   4   0 -10 2166.48  201.88 
   4   0 -10 2342.47  201.38 
   3   0 -10    0.50    1.50 
  -3   0  10   -1.00    0.80 
   3   0 -10   -0.70    1.70 
  -3   0  10    0.20    1.50 
   2   0 -10   69.79    9.40 
   2   0 -10   91.69   10.00 
  -2   0  10   75.39   10.10 
  -1   0  10   -0.10    1.10 
   1   0 -10    3.50    1.70 
   1   0 -10   -0.10    0.70 
  -1   0  10   -0.90    0.50 
   0   0  10 1848.22  144.29 
   0   0 -10 1615.74  144.49 
   0   0 -10 1456.65  145.19 
   0   0  10 1466.05  145.49 
  -1   0 -10    1.00    0.90 
   1   0  10    2.50    1.50 
   1   0  10   -1.50    0.60 
  -1   0 -10   -1.60    0.80 
  -2   0 -10    4.80    2.10 
  -2   0 -10    2.20    1.80 
  -2   0 -10    5.50    2.40 
   2   0  10    4.40    1.90 
  -3   0 -10    6.30    2.90 
  -3   0 -10    2.60    1.50 
  -3   0 -10    0.80    1.60 
   3   0  10    1.10    1.30 
  -4   0 -10 1165.88  109.19 
   4   0  10 1196.68  106.69 
   4   0  10 1173.28  107.29 
   5   0  10    3.00    2.40 
   5   0  10    4.30    1.80 
  -5   0 -10    4.60    2.80 
   5   0  10    2.30    2.20 
  -6   0 -10  759.92   73.19 
   6   0  10  828.52   69.79 
   6   0  10  699.53   71.09 
   7   0  10   -0.60    2.90 
  -7   0 -10    1.10    2.10 
   7   0  10   -1.40    2.00 
   7   0  10    1.00    1.50 
  -8   0 -10  192.38   20.70 
   8   0  10  159.78   18.40 
   8   0  10  113.19   24.30 
   9   0  10    4.40    3.50 
  -9   0 -10    0.40    1.90 
   9   0  10   -2.60    1.40 
  10   0  10  194.38   24.50 
 -10   0 -10  243.38   26.20 
 -11   0 -10    3.90    4.40 
  11   0  10    1.20    2.60 
 -12   0 -10   -3.40    3.40 
  12   0  10    0.30    3.20 
  13  -1 -10   20.30    7.90 
 -13  -1  10   32.80    8.50 
 -13   1  10   31.90    8.50 
  13   1 -10   33.50    9.40 
  12  -1 -10   28.90    8.70 
 -12  -1  10   32.40    8.60 
  12   1 -10   45.60   10.80 
 -12   1  10   38.40    9.50 
  11  -1 -10   14.20    6.00 
 -11   1  10    9.50    4.30 
  11   1 -10   14.30    6.30 
  11   1 -10   13.80    6.10 
  10  -1 -10    1.30    3.40 
 -10  -1  10    6.10    3.40 
  10   1 -10    4.90    4.30 
 -10   1  10    0.20    3.10 
  10   1 -10    0.10    3.70 
   9  -1 -10   -0.60    2.70 
  -9  -1  10   -0.90    1.90 
  -9   1  10    1.30    2.40 
   9   1 -10    4.00    3.80 
   9   1 -10   -2.50    3.20 
   8  -1 -10   67.19   11.90 
  -8  -1  10   58.09    9.80 
   8  -1 -10   51.59   12.00 
   8   1 -10   54.29    9.80 
  -8   1  10   62.09   10.10 
   8   1 -10   77.49   11.30 
   7  -1 -10   17.30    6.20 
  -7  -1  10   21.40    5.80 
   7  -1 -10   23.10    5.30 
   7   1 -10   29.70    7.30 
   7   1 -10   18.30    4.90 
  -7   1  10   21.40    5.70 
  -6  -1  10   74.89   10.70 
   6  -1 -10   90.39   10.40 
   6  -1 -10   65.99   11.50 
  -6   1  10   69.39   10.90 
   6   1 -10   85.79   12.30 
   5  -1 -10 1444.46  151.08 
   5  -1 -10 1641.84  149.19 
  -5  -1  10 1510.95  150.28 
  -5  -1  10 1784.02  149.88 
   5   1 -10 1746.13  149.39 
  -5   1  10 1851.61  149.88 
  -5   1  10 1539.25  150.48 
   4  -1 -10 2212.08  192.88 
   4  -1 -10 1986.20  194.68 
  -4  -1  10 2139.39  194.08 
  -4   1  10 2004.90  193.88 
   4   1 -10 2287.07  192.78 
  -4   1  10 2213.98  193.28 
  -3  -1  10  367.76   38.30 
   3  -1 -10  421.76   38.00 
   3  -1 -10  386.06   39.40 
  -3   1  10  404.66   38.30 
   3   1 -10  421.06   37.70 
  -3   1  10  350.06   38.30 
   2  -1 -10 1552.94  142.69 
   2  -1 -10 1568.24  143.89 
   2   1 -10 1552.04  142.29 
  -2   1  10 1431.86  142.89 
  -2   1  10 1769.32  143.79 
   1  -1 -10  456.05   43.20 
   1  -1 -10  445.26   42.40 
  -1   1  10  440.26   42.50 
   1   1 -10  429.16   41.90 
  -1   1  10  416.96   42.40 
   0  -1 -10  895.71   89.89 
   0  -1 -10  944.41   90.49 
   0   1 -10 1095.19   87.89 
   0   1  10  902.11   90.19 
   0   1  10 1037.80   90.49 
   0   1 -10  947.71   89.79 
  -1  -1 -10  277.57   30.10 
  -1  -1 -10  305.37   30.60 
   1   1  10  287.77   30.60 
  -1   1 -10  310.17   27.70 
   1   1  10  313.37   30.50 
  -1   1 -10  276.07   29.80 
  -2  -1 -10 1695.33  145.49 
  -2  -1 -10 1493.85  145.19 
  -2  -1 -10 1503.65  144.69 
  -2   1 -10 1700.43  141.99 
  -2   1 -10 1473.15  144.49 
  -2   1 -10 1544.15  145.09 
   2   1  10 1698.63  145.39 
  -3  -1 -10  249.18   25.00 
  -3  -1 -10  223.98   25.20 
  -3  -1 -10  216.18   24.60 
  -3   1 -10  238.98   25.30 
  -3   1 -10  217.98   24.30 
   3   1  10  236.28   24.70 
  -4  -1 -10  336.87   33.00 
   4  -1  10  271.07   31.90 
   4   1  10  365.56   32.40 
   4   1  10  257.17   31.90 
   4   1  10  337.07   32.70 
  -4   1 -10  327.87   32.60 
   5  -1  10  590.24   65.79 
  -5  -1 -10  726.43   66.59 
   5   1  10  784.12   65.69 
   5   1  10  684.53   66.19 
   5   1  10  606.74   66.19 
  -5   1 -10  745.33   66.49 
   6  -1  10   88.29   14.00 
   6  -1  10  119.39   10.60 
  -6  -1 -10  116.79   15.00 
  -6   1 -10  133.39   15.20 
   6   1  10  128.39   14.10 
   6   1  10   81.79   15.90 
   6   1  10   97.49   14.90 
   7  -1  10    4.50    1.30 
   7  -1  10    2.80    1.40 
  -7  -1 -10   -1.60    2.50 
   7   1  10   -0.20    2.20 
   7   1  10    5.10    3.00 
  -7   1 -10    3.30    3.00 
   7   1  10    0.10    3.20 
  -8  -1 -10  214.18   24.80 
   8  -1  10  202.08   22.30 
   8   1  10  238.18   22.80 
  -8   1 -10  231.88   25.20 
   8   1  10  184.38   24.60 
   9  -1  10   93.79    9.70 
  -9  -1 -10  114.69   14.50 
   9  -1  10   73.09    9.60 
   9   1  10   76.69   15.50 
  -9   1 -10   88.19   13.40 
  10  -1  10   45.50    7.00 
 -10  -1 -10   36.00    8.70 
  10  -1  10   51.39    6.70 
 -10   1 -10   68.09   12.50 
  11  -1  10   96.19   11.60 
 -11  -1 -10   94.19   15.10 
 -11   1 -10  118.89   16.00 
 -12  -1 -10   13.80    6.80 
  12   1  10   24.60    6.50 
 -12   1 -10    6.90    4.60 
  13  -2 -10   13.20    7.00 
 -13   2  10   13.40    5.20 
  13   2 -10    5.80    7.40 
  12  -2 -10   60.29   14.60 
 -12  -2  10   61.19   12.30 
 -12   2  10   84.09   13.00 
 -11  -2  10  103.79   14.10 
  11  -2 -10   85.99   17.50 
  11   2 -10   94.39   15.10 
 -11   2  10   93.69   14.40 
 -10  -2  10   86.19   12.10 
  10  -2 -10   53.29   13.40 
 -10   2  10   49.10   10.40 
  10   2 -10   80.99   12.10 
   9  -2 -10   28.40    9.00 
   9   2 -10   30.30    7.00 
   9   2 -10   50.59   10.50 
  -9   2  10   20.50    6.20 
  -8  -2  10  232.78   25.30 
   8  -2 -10  215.98   27.80 
   8   2 -10  256.17   25.60 
  -8   2  10  217.18   25.40 
   7  -2 -10    8.30    5.70 
  -7  -2  10    8.00    3.30 
  -7   2  10    6.10    2.70 
   7   2 -10    4.70    2.90 
   7   2 -10   16.80    6.00 
   6  -2 -10   23.70    7.70 
  -6  -2  10   22.20    5.10 
   6   2 -10   31.40    5.20 
  -6   2  10   18.00    4.80 
   5  -2 -10   91.69   10.20 
   5  -2 -10   70.39   12.30 
  -5   2  10   71.99   10.70 
   5   2 -10   88.59   10.00 
  -5   2  10   86.09   11.30 
  -4  -2  10  257.77   28.20 
  -4  -2  10  273.97   29.40 
   4  -2 -10  263.07   30.70 
   4  -2 -10  335.57   28.20 
  -4   2  10  273.47   29.40 
  -4   2  10  226.68   28.20 
   4   2 -10  329.57   27.80 
   3  -2 -10  907.91   92.29 
  -3  -2  10  863.91   89.69 
  -3  -2  10 1009.20   92.79 
   3  -2 -10 1081.79   89.89 
  -3   2  10  850.11   89.99 
  -3   2  10  976.50   91.59 
   3   2 -10 1139.49   89.29 
   2  -2 -10  718.33   61.99 
  -2  -2  10  699.93   61.99 
  -2  -2  10  604.74   61.59 
   2  -2 -10  660.83   64.39 
  -2   2  10  586.54   69.69 
   2   2 -10  718.53   61.09 
  -2   2  10  594.24   61.99 
   1  -2 -10 2064.59  187.98 
  -1  -2  10 2150.18  184.88 
  -1  -2  10 1981.20  185.28 
   1  -2 -10 2155.48  185.78 
   1   2 -10 1930.61  185.18 
  -1   2  10 2108.09  187.68 
  -1   2  10 1982.60  185.98 
   0  -2  10  939.21   82.89 
   0  -2  10  876.61   81.49 
   0  -2 -10  890.11   85.29 
   0  -2 -10  889.71   83.29 
   0   2  10  828.32   83.49 
   0   2  10  942.21   85.39 
  -1  -2 -10    1.90    2.50 
   1  -2  10    3.80    1.60 
  -1  -2 -10    2.50    2.40 
   1   2  10    5.80    3.10 
  -1   2 -10    5.40    1.50 
  -2  -2 -10  385.96   38.10 
  -2  -2 -10  329.77   36.00 
  -2   2 -10  322.17   36.40 
   2   2  10  337.77   37.00 
  -2   2 -10  364.56   36.00 
  -2   2 -10  386.76   33.40 
  -3  -2 -10  369.46   40.00 
  -3  -2 -10  436.86   41.80 
  -3  -2 -10  356.66   39.20 
   3   2  10  394.16   40.80 
  -3   2 -10  401.66   39.10 
  -3   2 -10  419.56   40.30 
  -4  -2 -10   14.60    4.50 
  -4  -2 -10   18.00    6.30 
  -4  -2 -10    7.40    3.10 
   4   2  10   13.60    6.90 
   4   2  10   13.70    4.20 
   4   2  10   20.50    5.80 
  -4   2 -10   12.90    3.80 
  -5  -2 -10   13.70    5.20 
  -5  -2 -10    4.30    3.00 
  -5   2 -10   11.70    4.20 
   5   2  10    4.30    3.20 
   5   2  10   12.40    4.70 
  -6  -2 -10   17.40    5.00 
   6   2  10   14.60    5.30 
  -6   2 -10    6.10    2.80 
   6   2  10    6.70    4.50 
  -7  -2 -10  484.75   47.00 
   7   2  10  378.16   47.00 
   7   2  10  512.75   47.10 
  -7   2 -10  458.75   46.10 
  -8  -2 -10  202.38   22.70 
  -8   2 -10  197.28   22.10 
   8   2  10  135.59   22.00 
   8   2  10  196.58   21.80 
  -9  -2 -10    8.30    4.00 
  -9   2 -10    2.10    2.60 
   9   2  10    1.00    2.80 
   9   2  10    8.80    5.30 
 -10  -2 -10    1.70    3.40 
 -10   2 -10    3.10    2.80 
  10   2  10    5.30    3.60 
 -11  -2 -10   28.80    7.40 
 -11   2 -10   33.30    8.30 
 -12  -2 -10    1.80    7.50 
  12   2  10    7.50    4.90 
 -12   2 -10    3.00    3.80 
  12  -3 -10   63.39   15.00 
 -12   3  10   72.59   12.70 
 -11  -3  10    0.80    4.10 
  11  -3 -10    8.60    6.40 
  11   3 -10   11.10    6.20 
 -11   3  10    2.90    3.80 
  10  -3 -10   10.30    6.50 
 -10  -3  10    1.40    2.40 
 -10   3  10    4.50    2.70 
  10   3 -10   -0.70    2.50 
  10   3 -10    9.80    5.90 
   9  -3 -10  221.98   27.50 
  -9  -3  10  206.78   22.60 
   9   3 -10  184.18   22.40 
  -9   3  10  188.98   22.90 
  -8  -3  10    0.60    1.00 
   8  -3 -10    1.00    3.50 
  -8   3  10   -0.20    2.40 
   8   3 -10   -0.20    1.80 
   7  -3 -10  711.13   65.99 
  -7  -3  10  577.64   59.69 
   7   3 -10  669.33   59.89 
  -7   3  10  587.44   60.29 
   6  -3 -10   -1.00    2.60 
  -6  -3  10   -1.10    1.40 
   6   3 -10   -2.70    2.30 
   6   3 -10   -0.60    1.10 
  -6   3  10   -1.50    1.00 
  -5  -3  10  304.87   30.40 
   5  -3 -10  332.87   35.10 
  -5   3  10  279.47   30.50 
  -4  -3  10  299.27   32.40 
   4  -3 -10  361.66   36.30 
  -4   3  10  294.07   31.50 
  -3  -3  10    2.10    1.80 
  -3  -3  10    0.60    2.70 
   3  -3 -10   -0.80    2.80 
   3   3 -10    0.70    0.90 
  -3   3  10   -0.60    1.00 
   3   3 -10    2.70    2.60 
   2  -3 -10  834.52   81.99 
  -2  -3  10  841.82   77.79 
  -2  -3  10  756.02   78.79 
  -2   3  10  791.42   78.39 
   2   3 -10  893.21   76.09 
   2   3 -10  904.71   80.39 
  -1  -3  10  570.34   53.49 
  -1  -3  10  489.15   54.09 
   1  -3 -10  602.64   54.29 
   1  -3 -10  559.34   58.09 
  -1   3  10  580.94   55.19 
   1   3 -10  580.04   55.39 
   1   3 -10  597.34   52.59 
   0  -3 -10   88.29   11.40 
   0  -3 -10   74.19   10.70 
   0  -3  10   79.89   10.90 
   0  -3 -10  100.79   14.50 
   0   3  10   94.99   12.40 
   0   3 -10   93.29   10.40 
   0   3 -10   97.79   12.00 
  -1  -3 -10    6.70    2.70 
  -1  -3 -10    2.00    3.30 
  -1   3 -10    2.90    1.90 
  -1   3 -10    3.30    1.70 
  -1   3 -10    5.40    2.10 
  -1   3 -10   -0.20    2.50 
  -2  -3 -10   -1.00    1.40 
  -2   3 -10    2.80    2.50 
  -2   3 -10    5.40    2.60 
  -2   3 -10    0.60    0.90 
  -3  -3 -10    6.60    3.20 
  -3  -3 -10    5.60    4.30 
  -3   3 -10    8.30    3.40 
   3   3  10    4.10    3.90 
  -3   3 -10    8.90    1.80 
  -3   3 -10    5.30    2.40 
  -3   3 -10    6.20    2.10 
  -4  -3 -10   63.39   13.80 
  -4  -3 -10   61.99   10.10 
   4   3  10   78.49   12.70 
  -4   3 -10   78.29   11.50 
  -4   3 -10   69.09    9.50 
  -5  -3 -10  265.97   30.60 
  -5   3 -10  241.38   25.20 
  -5   3 -10  223.88   27.30 
   5   3  10  223.48   27.80 
  -6  -3 -10  193.38   22.10 
  -6   3 -10  220.08   21.70 
   6   3  10  184.68   23.60 
   6   3  10  155.28   22.10 
  -7  -3 -10  216.78   24.60 
   7   3  10  218.98   25.90 
  -7   3 -10  201.98   23.40 
  -8  -3 -10   10.20    4.90 
  -8   3 -10   17.10    5.40 
   8   3  10   10.50    5.50 
   8   3  10   10.10    5.30 
  -9  -3 -10    4.10    4.60 
  -9   3 -10   16.20    5.10 
   9   3  10    0.80    5.10 
   9   3  10   11.90    5.60 
 -10  -3 -10    4.90    3.80 
 -10   3 -10    4.40    3.20 
  10   3  10    1.30    4.10 
  11   3  10   12.90    5.90 
 -11   3 -10    3.00    3.80 
  11  -4 -10    2.80    8.70 
 -11   4  10   17.30    5.60 
  10  -4 -10   40.90   12.70 
 -10   4  10   32.40    7.90 
   9  -4 -10   85.49   18.50 
  -9  -4  10   65.69   11.70 
  -9   4  10   81.19   11.60 
   9   4 -10   69.69   11.20 
   8  -4 -10   11.80    5.80 
   8   4 -10    2.90    2.60 
  -8   4  10    7.70    3.30 
   8   4 -10   10.60    5.70 
   7  -4 -10  150.68   21.00 
  -7  -4  10  123.99   15.20 
  -7   4  10  110.99   15.30 
   7   4 -10  152.28   15.60 
   6  -4 -10    3.40    4.20 
  -6  -4  10    1.40    1.90 
   6   4 -10    1.10    1.60 
  -6   4  10    0.30    1.60 
   6   4 -10   -1.80    2.70 
   5  -4 -10  138.09   19.50 
  -5  -4  10  104.29   13.00 
  -5   4  10   94.69   13.20 
   5   4 -10  121.79   12.50 
  -4  -4  10   25.70    5.30 
   4  -4 -10   27.60    8.40 
   4   4 -10   24.60    4.10 
   4   4 -10   46.90    8.70 
  -4   4  10   23.90    5.70 
  -3  -4  10   18.40    4.50 
   3  -4 -10   27.10    8.90 
  -3   4  10   20.40    5.30 
   3   4 -10   18.40    3.10 
   3   4 -10   19.40    5.50 
   2  -4 -10   54.29   12.60 
  -2  -4  10   48.20    6.40 
   2   4 -10   59.89    8.80 
   2   4 -10   47.20    5.50 
  -2   4  10   42.60    7.80 
   1  -4 -10   -0.80    1.40 
   1  -4 -10    3.90    4.00 
  -1   4  10   -0.30    1.50 
   1   4 -10    3.70    2.80 
   1   4 -10    1.90    0.90 
   0  -4 -10  280.47   33.70 
   0  -4 -10  264.57   27.70 
   0   4 -10  325.07   31.40 
   0   4 -10  272.77   30.40 
   0   4 -10  252.67   26.50 
   0   4 -10  280.47   26.20 
  -1  -4 -10  631.94   59.19 
  -1  -4 -10  686.73   66.39 
  -1   4 -10  609.94   57.49 
  -1   4 -10  574.94   58.69 
  -1   4 -10  647.94   61.59 
  -2  -4 -10   90.29   15.40 
  -2  -4 -10   79.19   10.70 
  -2   4 -10   85.59   11.80 
  -2   4 -10   81.19    9.90 
   2   4  10   86.19   14.70 
  -2   4 -10   75.19    9.30 
  -2   4 -10   81.59   10.00 
  -3  -4 -10    0.00    1.80 
  -3  -4 -10    3.60    4.10 
  -3   4 -10    0.10    1.50 
   3   4  10    0.20    2.80 
  -3   4 -10   -1.10    1.40 
  -3   4 -10    1.60    2.40 
  -3   4 -10    0.20    1.00 
  -4  -4 -10   37.50   10.50 
  -4  -4 -10   26.30    5.90 
  -4   4 -10   18.30    5.70 
  -4   4 -10   37.50    4.70 
  -4   4 -10   25.70    5.10 
  -4   4 -10   34.50    5.40 
   4   4  10   32.20    9.90 
  -5  -4 -10   35.60    8.70 
  -5  -4 -10   41.50   18.20 
   5   4  10   34.20   11.70 
  -5   4 -10   42.60    6.50 
  -5   4 -10   39.30    4.10 
  -5   4 -10   44.50    9.30 
  -6  -4 -10   21.70    5.70 
  -6   4 -10   11.80    3.50 
   6   4  10    8.90    4.70 
  -6   4 -10    8.10    3.90 
  -7  -4 -10    5.10    3.60 
  -7   4 -10    8.60    3.30 
   7   4  10    7.80    3.80 
  -7   4 -10    8.00    4.60 
  -8  -4 -10   15.70    5.30 
  -8   4 -10   16.70    4.90 
   8   4  10   21.10    7.80 
   9   4  10    8.60    6.60 
  -9   4 -10    7.80    5.50 
 -10   4 -10   12.60    5.00 
  10   4  10   17.10    7.60 
   9  -5 -10    7.70    8.30 
  -9   5  10    9.40    3.90 
   9   5 -10   35.20    9.70 
   8  -5 -10    5.00    7.10 
   8   5 -10   35.40    9.70 
   8   5 -10   15.30    4.70 
  -8   5  10   14.30    4.70 
  -7  -5  10   -0.50    2.40 
   7  -5 -10   -8.20    4.20 
   7   5 -10    0.00    1.70 
   7   5 -10   -2.50    3.20 
  -7   5  10   -0.80    1.70 
   6  -5 -10   -1.80    5.00 
  -6   5  10    2.70    2.30 
   6   5 -10    5.40    4.40 
   5   5 -10    9.90    3.00 
   5   5 -10   18.90    5.80 
  -5   5  10    2.90    2.20 
   4  -5 -10  185.48   27.20 
   4   5 -10  184.08   18.80 
  -4   5  10  182.18   20.90 
   3  -5 -10   70.49   16.30 
  -3   5  10   64.59   10.50 
   3   5 -10  103.39   13.20 
   3   5 -10   73.99    8.50 
   2  -5 -10   86.69   19.30 
  -2   5  10   76.89   11.50 
   2   5 -10   87.29    9.00 
   2   5 -10   98.99   13.10 
   1   5 -10   54.69    9.60 
   0  -5 -10    4.70    4.80 
   0   5 -10    1.10    2.60 
  -1  -5 -10   97.39   17.10 
  -1  -5 -10   69.49    9.60 
   1   5  10   58.39   15.30 
  -1   5 -10   90.69   11.40 
  -2  -5 -10  152.18   16.70 
  -2  -5 -10  138.39   23.20 
  -2   5 -10  150.48   20.50 
  -2   5 -10  174.88   18.20 
   2   5  10  159.98   23.50 
  -3  -5 -10    4.50    2.40 
  -3  -5 -10   -2.10    4.30 
  -3   5 -10    4.80    2.90 
   3   5  10    0.50    4.10 
  -3   5 -10    0.80    1.50 
  -3   5 -10    3.20    1.20 
  -3   5 -10    0.20    3.80 
  -4  -5 -10    9.10    7.50 
  -4  -5 -10    5.10    3.30 
  -4   5 -10   16.30    2.60 
  -4   5 -10   14.60    3.70 
   4   5  10    6.20    6.40 
  -4   5 -10   12.40    4.30 
  -4   5 -10   13.70    3.60 
  -5  -5 -10   27.30    6.10 
  -5   5 -10   40.30    5.20 
   5   5  10   15.00    7.70 
  -5   5 -10   24.70    6.10 
  -5   5 -10   33.70    6.60 
   6   5  10   10.40    7.40 
  -6   5 -10    0.50    3.20 
  -6   5 -10    2.90    2.00 
   7   5  10    5.10    5.20 
  -7   5 -10    4.20    3.70 
  -7   5 -10    7.60    4.90 
  -8   5 -10   51.79    7.50 
  -8   5 -10   33.80    9.10 
   8   5  10   38.30   13.90 
   7  -6 -10    1.40    6.20 
   7   6 -10    1.60    3.00 
   7   6 -10    2.30    5.10 
  -7   6  10   -3.40    2.30 
   6  -6 -10    3.70    6.70 
   6   6 -10   -1.10    4.10 
  -6   6  10    0.60    2.60 
   6   6 -10    6.90    3.20 
   5  -6 -10    0.70    5.00 
   5   6 -10   -1.40    3.60 
   5   6 -10    0.20    2.50 
  -5   6  10    3.60    2.90 
   4  -6 -10   -1.00    6.50 
  -4   6  10    0.20    2.00 
   4   6 -10    1.50    1.60 
   4   6 -10   -2.30    3.50 
   3  -6 -10   34.90   12.40 
   3   6 -10   40.10    9.90 
   2  -6 -10   11.30    8.10 
   2   6 -10   21.10    6.90 
   1  -6 -10   22.30   11.00 
   1   6 -10   38.60    9.10 
  -1   6  10   31.70   11.10 
   0  -6 -10   89.59   20.90 
   0   6 -10  118.49   15.20 
   0   6  10   79.09   19.30 
  -1  -6 -10   16.70    9.00 
  -1   6 -10   16.20    5.60 
   1   6  10    6.10    7.20 
  -2  -6 -10   75.49   18.80 
   2   6  10   52.89   15.60 
  -2   6 -10   80.59   11.30 
  -3  -6 -10   41.00   14.80 
   3   6  10   27.10   12.10 
  -3   6 -10   52.99    8.30 
   4   6  10   16.80   10.70 
   5   6  10    1.40    6.10 
 -13   0  11    2.80    3.90 
  13   0 -11   -4.50    3.40 
 -12   0  11   -1.90    2.90 
  12   0 -11   -1.80    3.20 
 -11   0  11   46.30   10.50 
  11   0 -11   41.70   10.70 
 -10   0  11   -0.10    2.50 
  10   0 -11    2.70    2.90 
   9   0 -11 1470.55  128.99 
   9   0 -11 1352.06  129.19 
  -9   0  11 1314.77  130.49 
  -8   0  11    0.20    2.50 
   8   0 -11    1.40    2.50 
   8   0 -11   -3.80    2.40 
   7   0 -11 2239.08  215.18 
   7   0 -11 2598.94  214.58 
  -7   0  11 2258.37  215.58 
  -6   0  11   -0.30    2.00 
   6   0 -11    0.30    1.30 
  -6   0  11   -0.10    1.20 
   6   0 -11   -1.20    1.90 
  -5   0  11    3.70    2.70 
  -5   0  11   11.00    3.80 
   5   0 -11   12.20    2.80 
   5   0 -11    9.50    3.50 
   4   0 -11    1.60    1.90 
  -4   0  11    0.80    1.50 
  -4   0  11    2.90    1.90 
   4   0 -11    0.40    1.20 
  -3   0  11 1293.67  127.99 
   3   0 -11 1478.55  127.69 
   3   0 -11 1418.26  127.19 
   2   0 -11   -0.70    0.70 
  -2   0  11    0.20    1.30 
  -2   0  11   -0.60    1.10 
   2   0 -11   -0.60    1.10 
  -1   0  11  608.24   59.59 
   1   0 -11  650.03   58.79 
   1   0 -11  622.74   59.39 
   0   0 -11    1.40    1.20 
   0   0  11    0.70    1.20 
   0   0  11   -0.40    1.20 
   0   0 -11    0.20    1.40 
   1   0  11 3093.39  287.27 
   1   0  11 3472.55  285.17 
  -1   0 -11 3011.50  286.87 
  -1   0 -11 3173.48  285.57 
  -2   0 -11   -0.70    1.40 
   2   0  11    1.50    1.30 
  -2   0 -11   -0.70    0.90 
  -2   0 -11   -1.10    0.80 
   3   0  11   97.39   10.70 
  -3   0 -11   97.39   10.90 
  -3   0 -11   78.39   12.10 
  -3   0 -11   85.19   12.00 
   4   0  11    0.70    1.60 
  -4   0 -11    0.70    1.80 
  -4   0 -11    0.10    1.70 
   4   0  11   -0.60    1.30 
   4   0  11    3.10    2.30 
  -5   0 -11  111.29   14.40 
   5   0  11   87.79   13.50 
   5   0  11  118.39   11.90 
   5   0  11  107.69   12.50 
  -6   0 -11   -2.40    1.80 
   6   0  11    1.80    1.60 
   6   0  11   -0.10    2.30 
   6   0  11    1.00    2.30 
   7   0  11  518.65   49.40 
   7   0  11  445.26   51.89 
  -7   0 -11  570.44   52.09 
   8   0  11    3.10    1.60 
  -8   0 -11    8.40    3.20 
   8   0  11    0.60    2.70 
   9   0  11   -6.60    2.90 
  -9   0 -11    1.60    2.90 
   9   0  11    3.50    2.10 
  10   0  11    4.10    4.50 
 -10   0 -11    0.30    2.70 
 -11   0 -11   -1.30    3.00 
  12   0  11    3.40    3.30 
 -12   0 -11    3.50    5.50 
 -13  -1  11   32.90    8.30 
  13  -1 -11   16.90    7.10 
  13   1 -11   18.30    7.80 
 -13   1  11   25.20    8.00 
  12  -1 -11    3.90    4.20 
 -12  -1  11    6.00    4.00 
  12   1 -11    5.80    5.70 
 -12   1  11    7.30    4.30 
  11  -1 -11   21.50   13.50 
  11   1 -11   41.90   10.10 
  11   1 -11   40.00    9.60 
 -11   1  11   33.70    8.40 
  10  -1 -11   44.80   11.50 
 -10  -1  11   59.19   10.20 
  10   1 -11   41.20    9.40 
 -10   1  11   62.99   11.90 
  10   1 -11   77.19   12.50 
   9  -1 -11  909.61   95.29 
  -9  -1  11 1008.20   94.39 
   9   1 -11 1068.19   94.39 
  -9   1  11  973.70   94.39 
   8  -1 -11  607.44   67.09 
  -8  -1  11  695.53   66.09 
  -8   1  11  631.14   65.79 
   8   1 -11  764.32   65.59 
  -7  -1  11    1.90    2.60 
   7  -1 -11    4.20    2.50 
   7  -1 -11    4.40    3.30 
  -7   1  11    1.80    2.40 
   7   1 -11    0.60    1.60 
   7   1 -11    3.40    3.90 
   6  -1 -11   82.09   12.60 
   6  -1 -11   82.89   10.40 
  -6  -1  11   74.69   11.10 
  -6   1  11   69.99   11.30 
  -6   1  11  104.29   13.60 
   6   1 -11   74.49   11.60 
   5  -1 -11  569.84   51.49 
  -5  -1  11  635.64   52.29 
   5  -1 -11  455.05   55.79 
  -5  -1  11  483.55   52.39 
  -5   1  11  462.05   52.39 
  -5   1  11  623.04   52.19 
   5   1 -11  533.15   51.19 
  -4  -1  11   21.40    5.40 
   4  -1 -11   31.30    5.10 
   4  -1 -11   30.70    7.30 
  -4   1  11   21.90    5.60 
   4   1 -11   35.70    5.20 
  -4   1  11   21.80    5.40 
   3  -1 -11 2286.87  208.38 
   3  -1 -11 2384.96  206.78 
  -3  -1  11 2084.89  207.08 
  -3   1  11 2454.45  207.28 
  -3   1  11 2087.59  207.28 
   3   1 -11 2464.85  206.58 
   2  -1 -11  271.77   26.90 
   2  -1 -11  258.87   27.80 
  -2  -1  11  251.37   27.00 
  -2   1  11  235.38   26.90 
   2   1 -11  265.77   26.50 
  -2   1  11  295.17   27.40 
   1  -1 -11 1600.64  148.69 
   1  -1 -11 1659.43  149.49 
  -1   1  11 1525.05  148.79 
  -1   1  11 1769.32  149.09 
   1   1 -11 1614.14  148.29 
   0  -1 -11  120.09   14.20 
   0  -1 -11   92.09   13.00 
   0   1  11  124.79   13.90 
   0   1 -11  109.89   13.30 
   0   1  11   99.29   13.50 
   0   1 -11  117.19   11.50 
  -1  -1 -11 1096.39   99.59 
  -1  -1 -11 1003.30   99.09 
  -1   1 -11 1049.70   99.09 
   1   1  11 1073.29   99.89 
   1   1  11 1116.99   99.29 
  -1   1 -11 1077.49   96.39 
  -2  -1 -11   44.80    7.50 
  -2  -1 -11   42.40    8.20 
  -2   1 -11   39.40    7.00 
  -2   1 -11   43.00    5.20 
  -2   1 -11   38.20    6.90 
   2   1  11   48.10    7.40 
  -3  -1 -11 2141.09  209.58 
   3  -1  11 2340.37  205.48 
  -3  -1 -11 2594.34  210.48 
  -3  -1 -11 2148.58  210.28 
  -3   1 -11 2296.37  210.48 
  -3   1 -11 2225.28  209.58 
   3   1  11 2450.35  209.98 
  -4  -1 -11    0.70    2.30 
  -4  -1 -11    1.10    2.10 
  -4  -1 -11    6.50    3.00 
  -4   1 -11    6.10    2.90 
   4   1  11    6.30    3.00 
   4   1  11    4.50    3.20 
   4   1  11    2.00    2.70 
  -5  -1 -11  333.97   34.40 
   5  -1  11  278.57   33.60 
   5   1  11  373.86   33.60 
   5   1  11  259.17   33.50 
  -5   1 -11  351.76   34.40 
   5   1  11  353.06   34.20 
  -6  -1 -11   31.50    7.80 
   6   1  11   48.00    7.40 
  -6   1 -11   37.00    8.20 
   7  -1  11   37.60    3.60 
  -7  -1 -11   23.40    6.20 
   7   1  11   31.10    7.20 
   7   1  11   31.40    7.60 
   7   1  11   29.20    6.30 
  -7   1 -11   24.00    6.20 
   8  -1  11  242.18   21.00 
   8  -1  11  185.28   20.90 
  -8  -1 -11  249.48   26.60 
   8   1  11  249.68   23.80 
   8   1  11  202.08   26.30 
  -8   1 -11  231.08   25.90 
  -9  -1 -11    2.40    3.40 
  -9   1 -11    2.20    2.80 
   9   1  11    1.40    2.00 
   9   1  11   -5.30    4.40 
 -10  -1 -11   29.60    8.30 
  10  -1  11   36.70    5.60 
 -10   1 -11   53.49   11.80 
 -11  -1 -11   17.20    6.30 
  11  -1  11   24.90    5.60 
 -11   1 -11   38.00    8.90 
 -12  -1 -11   27.70    9.40 
 -12   1 -11   22.70    7.10 
  13  -2 -11   -3.70    4.90 
 -13   2  11   -4.30    3.20 
  12  -2 -11    0.30    4.80 
 -12   2  11    9.00    4.20 
  12   2 -11   -2.40    5.40 
 -11  -2  11  101.49   15.10 
  11  -2 -11   89.19   21.70 
 -11   2  11  112.89   15.90 
  11   2 -11  107.49   16.00 
  10  -2 -11    3.10    5.10 
 -10  -2  11    2.10    2.90 
 -10   2  11    7.80    4.30 
  10   2 -11    8.70    4.20 
  10   2 -11    9.50    6.20 
  -9  -2  11   40.80    8.60 
   9  -2 -11   41.30   11.00 
   9   2 -11   29.90    6.80 
  -9   2  11   50.59    9.80 
  -8  -2  11   21.10    5.40 
   8  -2 -11   38.70   10.20 
   8   2 -11   16.50    5.10 
   8   2 -11   46.60   10.10 
  -8   2  11   34.70    7.60 
   7  -2 -11  825.02   80.59 
  -7  -2  11  749.13   76.39 
   7   2 -11  894.71   76.19 
  -7   2  11  769.72   76.99 
   6  -2 -11    6.50    4.50 
  -6  -2  11   -0.70    1.70 
  -6   2  11    0.00    1.60 
   6   2 -11   10.10    4.40 
   6   2 -11    2.00    1.50 
   5  -2 -11    4.50    1.90 
   5  -2 -11    5.60    4.00 
   5   2 -11    8.80    3.70 
   5   2 -11    1.90    1.30 
  -5   2  11    1.40    1.90 
   4  -2 -11   41.70    9.10 
   4  -2 -11   35.00    5.60 
  -4  -2  11   38.20    7.70 
  -4  -2  11   35.20    7.00 
  -4   2  11   41.50    7.10 
   4   2 -11   37.60    5.30 
  -4   2  11   22.10    5.60 
  -3  -2  11    4.30    2.80 
   3  -2 -11    5.60    3.30 
   3  -2 -11    4.00    2.10 
  -3  -2  11    0.10    1.60 
  -3   2  11    3.10    2.90 
  -3   2  11    2.10    1.50 
   3   2 -11   12.00    3.50 
   3   2 -11    2.20    1.40 
  -2  -2  11   32.80    5.70 
   2  -2 -11   35.80    5.90 
  -2  -2  11   38.80    7.10 
   2  -2 -11   32.60    8.10 
   2   2 -11   34.50    5.40 
  -2   2  11   33.00    7.50 
  -1  -2  11  617.44   55.69 
   1  -2 -11  576.94   58.79 
  -1  -2  11  582.24   56.69 
   1  -2 -11  570.94   56.69 
  -1   2  11  621.94   58.69 
   1   2 -11  616.74   56.09 
  -1   2  11  579.84   57.29 
   0  -2  11   -0.40    1.10 
   0  -2  11    4.00    1.70 
   0  -2 -11    2.40    1.90 
   0  -2 -11   -0.70    1.90 
   0   2  11    3.40    2.50 
   0   2  11    0.50    1.40 
   0   2 -11    2.00    1.90 
  -1  -2 -11  430.66   44.50 
   1  -2  11  447.56   41.90 
  -1  -2 -11  471.35   46.60 
   1   2  11  458.45   45.90 
   1   2  11  468.95   45.60 
  -1   2 -11  439.56   44.10 
  -2  -2 -11  105.39   15.10 
   2  -2  11   95.19   10.90 
  -2  -2 -11  101.69   13.60 
  -2  -2 -11   88.59   15.80 
  -2   2 -11  111.59   14.10 
  -2   2 -11  123.89   11.50 
   2   2  11  107.99   14.80 
  -2   2 -11  108.39   13.40 
  -2   2 -11  121.29   10.60 
  -3  -2 -11 1511.45  150.18 
  -3  -2 -11 1592.64  151.28 
  -3  -2 -11 1743.93  153.98 
  -3   2 -11 1668.83  150.08 
   3   2  11 1605.64  151.68 
  -3   2 -11 1744.43  151.48 
  -4  -2 -11 1625.64  151.98 
  -4  -2 -11 1919.81  154.78 
  -4  -2 -11 1456.75  152.58 
   4   2  11 1544.55  152.98 
  -4   2 -11 1663.93  151.48 
  -4   2 -11 1661.13  153.18 
   4   2  11 1731.93  153.08 
  -5  -2 -11    4.60    4.40 
  -5  -2 -11    3.00    2.70 
   5   2  11    2.60    3.00 
   5   2  11    4.20    3.20 
  -5   2 -11    4.40    2.80 
  -6  -2 -11   21.80    6.20 
   6   2  11   27.00    7.00 
   6   2  11   18.40    5.60 
  -6   2 -11   28.00    6.40 
  -7  -2 -11   98.49   14.00 
   7   2  11   77.79   12.90 
  -7   2 -11   93.49   13.00 
  -8  -2 -11  103.79   14.20 
   8   2  11   73.59   12.40 
  -8   2 -11  111.29   14.30 
   8   2  11   77.69   13.80 
  -9  -2 -11   -0.30    3.10 
   9   2  11    4.50    3.30 
  -9   2 -11    3.70    3.00 
   9   2  11    0.80    3.30 
 -10  -2 -11   31.50    8.10 
 -10   2 -11   25.90    7.00 
  10   2  11   36.90    7.60 
 -11  -2 -11   -0.20    3.40 
 -11   2 -11   -4.20    3.10 
  11   2  11    2.00    3.50 
  12  -3 -11   -0.30    6.10 
 -12   3  11   14.40    6.40 
  12   3 -11   17.20    8.10 
  11  -3 -11    4.20    6.60 
 -11  -3  11    4.40    3.60 
  11   3 -11   27.40    9.20 
 -11   3  11    7.30    3.60 
  10  -3 -11    3.80    4.80 
 -10  -3  11    1.70    2.40 
  10   3 -11    1.20    2.90 
 -10   3  11    1.90    3.30 
  10   3 -11    0.30    5.30 
   9  -3 -11    4.10    6.10 
  -9  -3  11    8.00    3.40 
   9   3 -11   14.80    6.90 
  -9   3  11    3.60    2.80 
   9   3 -11    4.40    2.80 
   8  -3 -11   19.30    8.10 
   8   3 -11   19.50    7.60 
   8   3 -11   20.80    5.00 
  -8   3  11    7.30    6.20 
   7  -3 -11  237.18   27.30 
  -7  -3  11  170.38   20.80 
   7   3 -11  212.48   21.10 
  -7   3  11  171.88   21.40 
   6  -3 -11  352.76   37.80 
  -6  -3  11  291.67   32.40 
  -6   3  11  285.17   32.80 
   6   3 -11  375.96   32.30 
  -5  -3  11  817.92   80.69 
   5  -3 -11  929.61   86.19 
  -5   3  11  776.32   80.99 
   5   3 -11  962.90   80.59 
   4   3 -11   41.00    6.80 
   4   3 -11   23.70    4.20 
  -3  -3  11    3.10    2.10 
   3  -3 -11   -3.20    2.40 
   3   3 -11    7.40    3.30 
   3   3 -11    4.80    1.70 
  -3   3  11    1.50    1.50 
   2  -3 -11   12.00    5.60 
  -2  -3  11    9.60    4.30 
  -2  -3  11   11.40    3.60 
   2   3 -11   25.90    5.30 
  -2   3  11   11.40    4.00 
   2   3 -11   14.20    3.20 
  -1  -3  11    7.80    2.80 
  -1  -3  11    7.20    3.10 
   1   3 -11   11.60    3.40 
   1   3 -11   10.20    4.00 
   1   3 -11    7.20    2.30 
  -1   3  11    9.80    3.60 
   0  -3  11  137.89   15.60 
   0  -3 -11  147.39   19.60 
   0  -3 -11  111.39   15.30 
   0   3 -11  131.09   16.00 
   0   3 -11  158.38   15.50 
   0   3  11  140.59   17.10 
  -1  -3 -11  294.87   32.20 
  -1  -3 -11  344.67   36.60 
  -1   3 -11  344.07   32.10 
  -1   3 -11  287.77   31.30 
  -1   3 -11  327.97   32.00 
  -2  -3 -11   44.80    7.60 
  -2  -3 -11   45.50   11.30 
  -2   3 -11   54.19    7.30 
  -2   3 -11   37.30    6.60 
  -2   3 -11   45.50    7.60 
  -3  -3 -11   24.80    6.10 
  -3  -3 -11   45.90   11.00 
  -3   3 -11   35.70    6.10 
  -3   3 -11   43.90    8.60 
   3   3  11   28.30    8.30 
  -3   3 -11   34.10    4.70 
  -4  -3 -11    1.80    4.40 
  -4  -3 -11    5.10    2.50 
  -4   3 -11    3.90    2.10 
  -4   3 -11    2.80    2.70 
   4   3  11    3.50    4.00 
  -5  -3 -11   88.89   15.30 
  -5   3 -11   84.39   11.40 
  -5   3 -11   77.69   12.90 
   5   3  11   73.79   13.30 
  -6  -3 -11    3.30    2.50 
   6   3  11    4.30    3.10 
  -6   3 -11   -0.70    1.90 
   6   3  11    5.30    4.20 
  -7  -3 -11    3.10    3.50 
   7   3  11    0.80    2.40 
   7   3  11    2.10    3.90 
  -7   3 -11   -0.60    2.00 
  -8  -3 -11  157.68   19.50 
   8   3  11  109.99   21.30 
  -8   3 -11  165.98   18.80 
  -9  -3 -11  109.69   16.00 
   9   3  11   98.09   15.20 
  -9   3 -11  110.69   14.90 
 -10  -3 -11    0.10    4.10 
 -10   3 -11    1.30    2.40 
  10   3  11   -1.40    3.90 
  11   3  11    5.70    4.70 
 -11   3 -11    2.00    3.10 
  11  -4 -11   15.40    8.90 
 -11   4  11   10.90    4.90 
  11   4 -11   23.50    9.70 
  10  -4 -11   75.89   16.30 
 -10   4  11   60.09   10.80 
  -9  -4  11   11.50    6.40 
   9  -4 -11   23.30   10.00 
   9   4 -11   38.50    9.60 
  -9   4  11   19.10    5.50 
   9   4 -11   13.40    4.70 
  -8  -4  11    1.70    2.10 
   8  -4 -11    3.60    5.10 
   8   4 -11    2.40    1.80 
   8   4 -11   -4.30    3.20 
  -8   4  11    2.00    2.20 
   7  -4 -11   16.80    7.70 
  -7  -4  11    8.60    3.20 
  -7   4  11    6.10    3.10 
   7   4 -11   17.30    6.00 
   7   4 -11   12.90    4.00 
  -6  -4  11  198.68   21.70 
   6  -4 -11  220.18   27.90 
  -6   4  11  182.78   21.90 
   6   4 -11  211.68   21.10 
   5  -4 -11  295.07   33.90 
  -5  -4  11  274.67   28.00 
  -5   4  11  239.68   29.80 
   5   4 -11  278.77   26.70 
  -4  -4  11   11.10    3.20 
   4  -4 -11   13.70    5.80 
  -4   4  11    6.60    3.20 
   4   4 -11   14.80    5.20 
   4   4 -11   10.30    2.50 
  -3  -4  11  475.65   44.50 
   3  -4 -11  425.56   49.60 
  -3   4  11  429.26   45.20 
   3   4 -11  482.75   42.40 
  -2  -4  11   68.29   10.40 
   2  -4 -11   83.99   15.00 
   2   4 -11   77.19    8.20 
  -2   4  11   76.59   10.90 
   1  -4 -11    6.60    2.60 
   1  -4 -11    7.20    5.40 
   1   4 -11    5.40    1.50 
   1   4 -11    8.10    3.60 
  -1   4  11    4.80    3.00 
   0  -4 -11  621.44   61.79 
   0  -4 -11  532.85   54.59 
   0   4 -11  498.55   53.29 
   0   4 -11  578.84   52.69 
   0   4 -11  576.74   56.99 
   0   4 -11  680.63   57.79 
  -1  -4 -11   10.40    5.90 
  -1  -4 -11   13.40    4.10 
  -1   4 -11   20.90    4.90 
  -1   4 -11   19.00    3.90 
  -1   4 -11    9.30    4.50 
  -1   4 -11   17.90    3.80 
  -2  -4 -11   88.69   11.00 
  -2  -4 -11   87.99   15.50 
  -2   4 -11   74.99   10.00 
  -2   4 -11   73.99    9.50 
  -2   4 -11   75.79   11.20 
  -3  -4 -11   21.20    5.20 
  -3  -4 -11   24.30    9.10 
  -3   4 -11   16.10    4.00 
  -3   4 -11   26.20    4.00 
  -3   4 -11   23.50    5.70 
   3   4  11   14.00    6.60 
  -3   4 -11   16.90    4.60 
  -4  -4 -11   21.80    5.40 
  -4  -4 -11   38.80   11.40 
  -4   4 -11   16.60    5.60 
  -4   4 -11   23.50    5.50 
   4   4  11   22.40    7.90 
  -5  -4 -11    2.50    2.20 
  -5  -4 -11   -2.50    4.00 
  -5   4 -11    1.90    1.30 
   5   4  11   -2.80    3.30 
  -5   4 -11   -0.90    2.70 
  -6  -4 -11    0.80    3.10 
  -6   4 -11    0.80    1.80 
  -6   4 -11   -1.30    2.60 
   6   4  11   -0.10    5.10 
  -7  -4 -11   49.50    9.70 
  -7   4 -11   33.60    6.80 
   7   4  11   34.00   10.10 
  -7   4 -11   29.70    8.50 
  -8  -4 -11    6.30    4.30 
   8   4  11    0.20    3.90 
  -8   4 -11   11.70    4.20 
  -8   4 -11   14.50    5.30 
  -9   4 -11    4.30    3.20 
   9   4  11   -1.50    4.60 
   9  -5 -11    5.10    6.70 
  -9   5  11    2.10    2.90 
   9   5 -11   -5.00    4.30 
   8  -5 -11    3.40    6.90 
   8   5 -11   10.60    5.80 
   8   5 -11    1.70    2.00 
  -8   5  11    0.50    3.80 
  -7  -5  11   -1.80    2.90 
   7  -5 -11   -0.90    5.20 
  -7   5  11   -1.90    1.70 
   7   5 -11    1.50    1.60 
   7   5 -11    1.40    4.90 
   6  -5 -11   38.50   10.60 
  -6   5  11   21.80    6.00 
   6   5 -11   40.30    9.50 
   5  -5 -11   20.00    8.80 
   5   5 -11   21.30    4.50 
   5   5 -11   42.80    9.10 
  -5   5  11   17.10    5.10 
   4  -5 -11   29.10   11.30 
   4   5 -11   28.90    4.70 
  -4   5  11   22.00    6.10 
   4   5 -11   47.70    8.20 
   3  -5 -11   12.50    7.50 
  -3   5  11    6.20    2.90 
   3   5 -11    8.30    2.10 
   3   5 -11    7.10    4.30 
   2  -5 -11    4.30    6.70 
   2   5 -11    7.30    1.80 
   2   5 -11    4.80    3.70 
  -2   5  11    5.90    2.80 
   1  -5 -11  178.38   26.50 
   1   5 -11  190.08   21.50 
   0  -5 -11    2.20    2.50 
   0   5 -11    1.60    2.90 
  -1  -5 -11   37.80   11.50 
  -1  -5 -11   34.10    5.70 
   1   5  11   24.80   10.60 
  -2  -5 -11   72.59   17.60 
  -2  -5 -11   72.79    9.90 
  -2   5 -11   70.29   12.80 
  -2   5 -11   65.79    7.80 
  -2   5 -11   87.49    8.00 
   2   5  11   59.79   15.30 
  -2   5 -11   93.49   11.10 
  -3  -5 -11   -1.30    2.10 
  -3  -5 -11   13.40    8.20 
  -3   5 -11   -1.60    1.40 
  -3   5 -11    1.70    1.10 
  -3   5 -11    4.00    2.40 
   3   5  11    0.60    4.60 
  -4  -5 -11    8.20    3.30 
  -4  -5 -11   10.60    6.70 
  -4   5 -11    8.00    2.40 
   4   5  11    2.40    5.30 
  -4   5 -11   11.90    3.60 
  -4   5 -11   12.30    3.40 
  -4   5 -11    5.10    3.70 
  -5  -5 -11    5.00    6.20 
  -5   5 -11   -0.70    1.20 
  -5   5 -11   -0.40    1.50 
   5   5  11   -3.10    3.80 
  -6   5 -11    4.20    3.30 
  -6   5 -11   -0.20    1.60 
   6   5  11   -5.40    4.30 
  -7   5 -11   11.20    3.20 
  -7   5 -11   -0.10    4.90 
   7   5  11    3.60    6.00 
  -8   5 -11   26.60    5.90 
   8   5  11   25.30    9.70 
   6  -6 -11   23.10   10.10 
  -6   6  11   15.60    5.10 
   6   6 -11   30.90    9.30 
   6   6 -11   14.50    4.70 
   5  -6 -11   24.30   10.90 
   5   6 -11   29.90    6.60 
  -5   6  11   28.40    7.20 
   5   6 -11   52.39   11.30 
   4  -6 -11   20.40   10.00 
  -4   6  11   27.80    6.30 
   4   6 -11   53.29   11.10 
   4   6 -11   31.90    5.10 
   3  -6 -11   47.40   14.30 
   3   6 -11   33.40    8.90 
   2  -6 -11    7.60    7.90 
   2   6 -11   23.50    7.20 
   1  -6 -11   62.39   16.20 
  -1   6  11   51.69   14.70 
   1   6 -11   44.40   10.10 
   0  -6 -11   -3.50    5.20 
   0   6 -11   -0.80    3.60 
   0   6  11   -1.40    5.10 
  -1  -6 -11    2.20    7.70 
  -1   6 -11    0.00    3.40 
   1   6  11    2.30    7.20 
  -2  -6 -11    4.20    8.10 
  -2   6 -11    2.50    3.70 
   2   6  11    8.20    7.10 
  -3  -6 -11    0.20    6.70 
   3   6  11   10.90    7.80 
  -3   6 -11    4.40    3.60 
  -4  -6 -11    6.20    7.40 
  -4   6 -11   10.10    3.80 
   5   6  11   29.30   11.60 
  13   0 -12    0.00    4.50 
 -13   0  12   -7.50    3.40 
  12   0 -12   25.30    8.00 
 -12   0  12    9.80    5.10 
 -11   0  12   -1.00    2.30 
  11   0 -12    0.40    2.70 
 -10   0  12    1.40    2.60 
  10   0 -12    2.60    3.60 
  -9   0  12   -0.90    2.20 
   9   0 -12    0.20    3.70 
   9   0 -12   -1.80    2.00 
  -8   0  12  133.89   19.30 
   8   0 -12  171.68   18.80 
   8   0 -12  155.68   19.90 
   7   0 -12    3.20    2.90 
  -7   0  12    1.90    2.90 
   7   0 -12    3.80    4.20 
  -6   0  12  167.58   21.50 
   6   0 -12  200.28   20.30 
   6   0 -12  180.38   21.30 
   5   0 -12   -0.50    1.10 
   5   0 -12    1.40    2.00 
  -5   0  12    0.80    1.90 
  -5   0  12    0.50    1.40 
  -4   0  12 6834.22  620.74 
   4   0 -12 7249.77  619.14 
   4   0 -12 6764.72  619.74 
   3   0 -12    0.10    1.00 
  -3   0  12    1.40    1.80 
  -3   0  12    1.30    1.20 
   3   0 -12    0.20    1.60 
  -2   0  12 1820.02  179.58 
   2   0 -12 2137.39  179.28 
   1   0 -12   -0.20    1.30 
  -1   0  12   -0.40    1.30 
   1   0 -12    0.00    1.10 
  -1   0  12    1.00    1.30 
   0   0  12 1247.08   98.49 
   0   0 -12  989.80   99.69 
   0   0  12  989.80   99.99 
   0   0 -12 1070.69   98.79 
  -1   0 -12   -0.40    1.40 
   1   0  12   -0.50    1.20 
   1   0  12   -0.50    1.00 
  -2   0 -12    6.60    2.60 
   2   0  12    6.20    2.40 
  -2   0 -12    8.90    3.10 
  -2   0 -12    7.30    2.70 
  -3   0 -12   -1.10    1.20 
  -3   0 -12    1.30    2.00 
  -3   0 -12    5.50    2.50 
   4   0  12  283.17   28.20 
  -4   0 -12  250.27   30.90 
  -4   0 -12  267.47   30.50 
   4   0  12  295.07   28.80 
  -4   0 -12  340.87   29.40 
   5   0  12   -0.60    1.70 
   5   0  12    0.90    2.60 
   5   0  12    0.20    1.40 
  -6   0 -12  233.78   24.90 
   6   0  12  159.98   23.40 
   6   0  12  231.88   20.90 
   6   0  12  208.48   22.10 
   7   0  12   -0.80    2.80 
   7   0  12   -1.20    1.20 
   7   0  12   -1.50    2.10 
  -7   0 -12    1.90    2.10 
   8   0  12   28.70    6.80 
   8   0  12   45.30    5.50 
  -8   0 -12   40.50    9.40 
   9   0  12   -0.30    1.60 
   9   0  12    0.30    3.20 
  -9   0 -12   -4.70    2.40 
  10   0  12    9.20    7.40 
  10   0  12    9.10    2.90 
 -10   0 -12    2.80    3.80 
 -11   0 -12    2.70    4.00 
  11   0  12    1.70    2.70 
 -12   0 -12    4.60    5.90 
  13  -1 -12   10.70    6.40 
 -13  -1  12    8.50    6.10 
 -13   1  12   13.20    5.90 
  13   1 -12    8.50    5.90 
 -12  -1  12  210.28   26.20 
  12  -1 -12  162.78   25.00 
  12   1 -12  264.97   27.50 
 -12   1  12  196.98   25.50 
 -11  -1  12   25.70   11.00 
  11  -1 -12   41.00   11.00 
  11   1 -12   53.99   11.60 
 -11   1  12   44.90   10.20 
  11   1 -12   46.20   10.10 
 -10  -1  12   51.19   10.60 
  10  -1 -12   40.90   11.00 
  10   1 -12   75.29   12.10 
 -10   1  12   38.40    9.90 
  10   1 -12   37.90    8.30 
   9  -1 -12   22.30    7.90 
  -9  -1  12   19.70    6.10 
   9   1 -12   32.90    8.80 
  -9   1  12   18.90    5.80 
   9   1 -12   37.50    7.90 
  -8  -1  12    0.40    2.70 
   8   1 -12   -1.20    3.40 
  -8   1  12   -1.10    1.50 
   8   1 -12    2.90    2.70 
   7  -1 -12    6.00    4.50 
  -7  -1  12    4.90    3.20 
   7  -1 -12    3.30    2.60 
   7   1 -12    2.60    1.90 
   7   1 -12    2.40    3.70 
  -7   1  12    3.90    2.60 
   6  -1 -12  771.22   80.59 
   6  -1 -12  792.52   80.09 
  -6  -1  12  816.02   78.89 
  -6   1  12  773.32   78.89 
   6   1 -12  962.40   77.59 
   5  -1 -12    3.70    2.10 
  -5  -1  12    4.50    2.60 
  -5  -1  12    6.50    3.00 
   5  -1 -12   12.90    4.50 
   5   1 -12    6.70    2.80 
  -5   1  12    3.00    2.50 
  -5   1  12    3.80    2.80 
   5   1 -12   10.10    4.10 
   4  -1 -12   18.00    5.90 
  -4  -1  12   15.30    5.00 
  -4  -1  12   31.00    5.40 
   4  -1 -12   21.70    4.90 
   4   1 -12   30.40    5.90 
   4   1 -12   23.90    5.00 
  -4   1  12   23.60    5.30 
  -4   1  12   22.50    6.10 
   3  -1 -12   44.00    8.10 
  -3  -1  12   49.60    7.90 
   3  -1 -12   56.19    7.80 
   3   1 -12   55.29    7.40 
  -3   1  12   42.10    7.70 
  -3   1  12   57.99    8.40 
  -2  -1  12 2402.16  229.88 
   2  -1 -12 2610.44  229.88 
   2  -1 -12 2518.15  230.88 
  -2   1  12 2819.62  230.28 
   2   1 -12 2612.54  229.48 
  -2   1  12 2326.77  229.98 
   1  -1 -12  175.28   20.10 
  -1  -1  12  165.38   19.40 
   1  -1 -12  161.78   19.30 
  -1   1  12  166.68   19.70 
   1   1 -12  164.38   19.00 
   1   1 -12  193.48   17.80 
  -1   1  12  192.88   19.80 
   0  -1 -12    2.20    2.20 
   0  -1 -12    2.70    1.60 
   0  -1  12    8.60    2.90 
   0   1 -12    4.70    2.80 
   0   1  12    4.10    2.80 
   0   1 -12    3.30    1.40 
   0   1  12    2.90    1.90 
  -1  -1 -12  122.99   16.90 
   1  -1  12  141.39   17.30 
  -1  -1 -12  153.48   17.70 
   1   1  12  165.68   17.60 
  -1   1 -12  140.89   17.10 
  -1   1 -12  152.18   14.90 
  -2  -1 -12  276.07   30.10 
  -2  -1 -12  271.57   30.50 
  -2  -1 -12  299.97   30.60 
  -2   1 -12  271.87   30.40 
   2   1  12  343.57   30.90 
  -2   1 -12  277.37   30.00 
  -3  -1 -12    0.10    2.30 
  -3  -1 -12    1.80    2.90 
  -3  -1 -12    2.00    2.20 
   3   1  12    2.80    2.50 
  -3   1 -12    5.50    1.50 
  -3   1 -12    2.60    2.10 
  -3   1 -12    0.70    1.70 
  -4  -1 -12  460.95   49.50 
  -4  -1 -12  492.55   49.10 
   4   1  12  511.65   48.10 
   4   1  12  533.65   48.90 
  -4   1 -12  447.86   49.60 
  -4   1 -12  492.65   49.90 
  -5  -1 -12    1.20    2.00 
  -5  -1 -12    3.60    3.60 
   5   1  12    0.10    2.10 
   5   1  12    6.20    3.10 
   5   1  12    1.30    2.70 
  -5   1 -12   -1.50    2.10 
  -6  -1 -12   32.80    7.40 
   6   1  12   39.60    8.50 
  -6   1 -12   42.90    8.90 
   6   1  12   42.90    7.20 
  -7  -1 -12   -2.90    2.50 
  -7   1 -12    1.30    2.70 
   7   1  12   -1.30    2.40 
   7   1  12   -0.10    2.40 
   7   1  12    3.70    2.90 
  -8  -1 -12   35.10    7.80 
  -8   1 -12   33.30    8.30 
   8   1  12   32.00    6.30 
   8   1  12   29.80    9.90 
   8   1  12   15.20    5.70 
  -9  -1 -12   -1.10    3.10 
   9   1  12   -6.80    3.20 
  -9   1 -12   -3.40    2.80 
   9   1  12    1.90    2.30 
 -10  -1 -12   61.09   12.20 
 -10   1 -12   66.09   11.70 
  10   1  12   69.99    9.50 
 -11  -1 -12   21.00    6.80 
 -11   1 -12   38.10    9.00 
 -12  -1 -12    3.80    4.90 
 -12   1 -12    7.60    6.20 
  12   1  12   14.40    5.30 
  13  -2 -12    0.60    6.40 
 -13   2  12   -4.10    3.50 
  13   2 -12    0.60    5.00 
 -12  -2  12   54.79   11.00 
  12  -2 -12   72.89   15.50 
 -12   2  12   56.89   12.20 
 -11  -2  12    5.40    3.70 
  11  -2 -12   13.60    7.30 
 -11   2  12   17.20    5.20 
  11   2 -12    5.40    4.60 
  11   2 -12   21.60    8.00 
  10  -2 -12   52.09   13.20 
 -10  -2  12   35.70    8.00 
  10   2 -12   66.99   10.30 
  -9  -2  12    5.80    3.60 
   9  -2 -12    1.60    3.50 
   9   2 -12   10.70    8.70 
  -9   2  12    6.10    4.00 
   9   2 -12    5.70    2.90 
  -8  -2  12  506.25   52.69 
   8  -2 -12  508.75   56.09 
  -8   2  12  527.65   53.29 
   8   2 -12  580.64   52.39 
   7  -2 -12  546.65   55.99 
  -7  -2  12  480.25   51.59 
   7   2 -12  594.14   51.29 
  -7   2  12  490.85   52.19 
   6  -2 -12    0.80    3.20 
  -6  -2  12    3.90    2.50 
   6   2 -12    0.80    3.30 
  -6   2  12    1.50    2.00 
   6   2 -12    0.80    1.50 
   5  -2 -12  120.19   17.90 
   5  -2 -12  155.88   15.40 
  -5   2  12  103.89   15.50 
   5   2 -12  144.29   14.80 
   4  -2 -12  185.58   24.60 
  -4  -2  12  209.28   23.10 
   4  -2 -12  244.78   22.50 
  -4   2  12  205.18   24.00 
   4   2 -12  243.58   22.00 
  -4   2  12  173.88   22.60 
  -3  -2  12  466.75   41.50 
   3  -2 -12  415.76   43.70 
   3  -2 -12  468.45   41.10 
  -3  -2  12  354.16   40.60 
  -3   2  12  334.47   41.30 
   3   2 -12  448.36   40.10 
  -3   2  12  437.16   42.60 
  -2  -2  12  767.12   66.49 
   2  -2 -12  646.24   69.89 
  -2  -2  12  675.33   66.89 
   2   2 -12  750.12   66.19 
  -2   2  12  773.92   69.29 
  -2   2  12  632.94   67.09 
   1  -2 -12  443.76   49.70 
  -1  -2  12  517.95   46.80 
  -1  -2  12  471.75   48.00 
   1  -2 -12  527.85   48.60 
   1   2 -12  517.45   47.60 
  -1   2  12  454.65   48.50 
  -1   2  12  522.95   49.99 
   0  -2 -12  596.04   60.79 
   0  -2  12  620.74   60.59 
   0  -2 -12  651.53   62.99 
   0  -2  12  647.94   58.59 
   0   2  12  646.24   62.39 
   0   2 -12  632.44   60.39 
   0   2  12  653.73   61.89 
  -1  -2 -12   81.69   13.30 
   1  -2  12   79.69    9.90 
  -1   2 -12   93.89   12.30 
   1   2  12   98.59   13.60 
  -1   2 -12  112.29    9.70 
   1   2  12   89.29   13.10 
  -2  -2 -12  391.36   42.80 
   2  -2  12  402.06   39.10 
  -2  -2 -12  395.86   42.40 
  -2  -2 -12  414.66   44.60 
  -2   2 -12  492.25   39.70 
  -2   2 -12  445.66   43.10 
   2   2  12  437.26   44.00 
  -2   2 -12  426.76   39.10 
  -2   2 -12  419.56   42.30 
  -3  -2 -12  531.55   54.89 
  -3  -2 -12  606.34   57.09 
  -3  -2 -12  529.85   55.49 
  -3   2 -12  565.64   54.69 
  -3   2 -12  593.74   55.89 
   3   2  12  548.65   55.99 
  -4  -2 -12  125.49   18.40 
  -4  -2 -12  175.78   20.40 
   4   2  12  141.39   19.20 
  -4   2 -12  160.78   19.70 
  -4   2 -12  153.88   18.20 
   4   2  12  146.69   18.90 
  -5  -2 -12  366.06   38.80 
  -5  -2 -12  416.46   40.90 
  -5   2 -12  383.26   38.40 
  -5   2 -12  311.37   39.10 
   5   2  12  387.46   39.40 
  -6  -2 -12  265.47   28.90 
   6   2  12  207.08   28.20 
  -6   2 -12  288.67   28.90 
   6   2  12  267.57   29.10 
  -7  -2 -12  114.79   15.90 
  -7   2 -12  114.89   15.50 
   7   2  12  104.09   15.10 
  -8  -2 -12   77.29   11.80 
   8   2  12   70.79   14.10 
   8   2  12   64.39   11.10 
  -8   2 -12   65.89   15.10 
  -9  -2 -12  118.89   16.90 
   9   2  12  117.29   15.90 
  -9   2 -12  124.09   16.80 
 -10  -2 -12    1.80    4.00 
 -10   2 -12    6.70    4.90 
  10   2  12    5.70    4.00 
 -11  -2 -12    4.30    4.80 
 -11   2 -12    0.90    3.70 
  11   2  12    1.70    4.00 
  12  -3 -12   11.50    9.20 
 -12   3  12   13.30    6.80 
  12   3 -12   45.90   11.90 
 -11  -3  12    5.60    4.60 
  11  -3 -12    8.10    6.30 
  11   3 -12    9.40    6.80 
 -11   3  12    5.40    3.30 
 -10  -3  12   22.80    6.10 
  10  -3 -12   23.80    9.70 
 -10   3  12   22.70    6.30 
  10   3 -12   27.80    7.40 
  -9  -3  12   21.70    5.20 
   9  -3 -12   29.90   10.40 
  -9   3  12   21.10    5.60 
   9   3 -12   20.90    5.40 
   8  -3 -12  489.05   51.59 
   8   3 -12  507.45   45.70 
  -8   3  12  393.06   46.10 
   7  -3 -12   12.90    6.80 
  -7  -3  12   10.10    3.20 
   7   3 -12   24.80    7.40 
   7   3 -12   11.00    3.40 
  -7   3  12    6.20    3.20 
   6  -3 -12   22.20    8.30 
   6   3 -12   18.70    4.30 
   6   3 -12   34.60    7.90 
  -6   3  12   10.10    4.10 
  -5  -3  12  100.29   12.40 
   5  -3 -12  113.69   16.60 
  -5   3  12   85.59   12.50 
  -4  -3  12   95.29   13.40 
   4  -3 -12  117.19   16.80 
  -4   3  12  106.09   13.30 
  -3  -3  12  551.64   55.19 
   3  -3 -12  568.04   59.29 
   3   3 -12  668.23   53.79 
  -3   3  12  505.05   55.49 
   2  -3 -12  585.54   59.19 
  -2  -3  12  571.94   55.09 
  -2  -3  12  530.35   55.19 
   2   3 -12  634.84   53.49 
  -2   3  12  534.85   55.59 
   1  -3 -12  157.48   22.00 
  -1  -3  12  158.78   18.80 
  -1  -3  12  160.18   18.70 
  -1   3  12  180.68   20.30 
   1   3 -12  189.28   18.10 
   1   3 -12  169.18   19.70 
   0  -3  12   93.49   12.30 
   0  -3 -12  109.09   16.30 
   0  -3 -12   80.19   12.50 
   0   3 -12  117.69   13.40 
   0   3  12  122.49   15.00 
   0   3 -12  114.49   12.70 
   1  -3  12    3.70    2.10 
  -1  -3 -12    3.80    3.70 
  -1  -3 -12    0.50    2.10 
  -1   3 -12    0.10    1.70 
  -1   3 -12    0.50    1.20 
  -1   3 -12    0.10    2.20 
  -1   3 -12    1.70    1.70 
  -2  -3 -12  580.54   59.49 
  -2  -3 -12  634.84   63.69 
  -2   3 -12  608.14   59.59 
  -2   3 -12  672.53   58.19 
  -2   3 -12  589.94   58.69 
  -3  -3 -12  259.87   29.20 
  -3  -3 -12  297.07   33.00 
  -3   3 -12  279.97   30.00 
  -3   3 -12  277.67   25.90 
  -3   3 -12  257.17   28.30 
  -4  -3 -12  126.89   19.40 
   4   3  12  114.39   17.70 
  -4   3 -12  125.69   15.40 
  -4   3 -12  131.99   17.40 
  -5  -3 -12    2.40    2.70 
  -5  -3 -12    3.00    3.80 
  -5   3 -12    3.70    3.20 
  -5   3 -12    8.00    3.40 
   5   3  12    2.50    4.30 
  -6  -3 -12   24.30    6.10 
   6   3  12   21.30    7.50 
  -6   3 -12   19.80    6.40 
  -6   3 -12   35.80    8.90 
  -7  -3 -12   19.20    6.20 
   7   3  12   12.50    5.80 
  -7   3 -12   21.70    5.60 
   7   3  12   14.90    7.20 
  -8  -3 -12   27.70    7.30 
  -8   3 -12   23.60    6.50 
   8   3  12   24.40    8.00 
   8   3  12   25.50    9.90 
  -9  -3 -12   11.60    5.30 
  -9   3 -12   15.90    5.60 
   9   3  12    8.70    5.50 
 -10   3 -12    7.80    3.90 
  10   3  12    6.10    5.00 
  11  -4 -12   81.69   19.30 
 -11   4  12   81.99   13.00 
  10  -4 -12    2.30    7.40 
 -10   4  12   15.00    5.40 
  10   4 -12   31.80    9.60 
   9  -4 -12   13.40    7.90 
  -9  -4  12   11.00    6.20 
  -9   4  12   15.00    4.90 
   9   4 -12   24.90    8.10 
  -8  -4  12    6.90    3.90 
   8  -4 -12   13.00    9.40 
  -8   4  12    9.30    3.60 
   8   4 -12   13.70    4.10 
   8   4 -12   27.10    8.10 
   7  -4 -12  131.19   19.20 
  -7  -4  12   88.49   12.60 
  -7   4  12   89.19   13.00 
   7   4 -12  110.29   12.70 
   6  -4 -12   16.70    7.50 
  -6  -4  12    9.00    3.40 
   6   4 -12   38.30   13.00 
   6   4 -12   10.30    2.80 
   5  -4 -12   22.80    8.30 
  -5   4  12   11.00    4.90 
   5   4 -12   18.50    3.90 
   5   4 -12   28.10    7.10 
  -4  -4  12  172.58   19.00 
   4  -4 -12  180.48   24.60 
  -4   4  12  144.69   19.00 
   4   4 -12  177.28   17.10 
  -3  -4  12  843.32   77.79 
   3  -4 -12  802.42   83.59 
   3   4 -12  868.71   75.29 
  -3   4  12  784.72   78.69 
   2  -4 -12   94.99   16.70 
  -2   4  12   96.49   13.60 
   2   4 -12  102.39   10.50 
   1  -4 -12   16.20    4.40 
   1  -4 -12   15.90    7.60 
   1   4 -12   26.70    5.60 
  -1   4  12   19.60    5.50 
   1   4 -12   13.40    2.90 
   0  -4 -12   43.60    7.00 
   0  -4 -12   28.70   10.00 
   0   4 -12   28.20    5.90 
   0   4 -12   35.40    5.10 
   0   4 -12   36.30    8.00 
  -1  -4 -12  264.87   28.20 
  -1  -4 -12  273.57   33.50 
  -1   4 -12  282.27   29.30 
  -1   4 -12  239.78   26.50 
  -1   4 -12  284.87   26.90 
  -2  -4 -12  127.89   20.20 
  -2  -4 -12  112.29   14.80 
  -2   4 -12  108.99   13.50 
  -2   4 -12  130.19   15.70 
  -2   4 -12  130.49   14.60 
  -3  -4 -12    0.50    4.30 
  -3  -4 -12    4.30    2.50 
  -3   4 -12    1.40    2.00 
  -3   4 -12    0.00    1.50 
  -3   4 -12    0.50    2.40 
  -3   4 -12   -0.10    1.20 
  -4  -4 -12   27.00   10.50 
  -4   4 -12   29.90    7.00 
  -4   4 -12   42.60    6.40 
   4   4  12   38.20   11.20 
  -4   4 -12   36.80    4.70 
  -5  -4 -12   43.40    9.00 
  -5  -4 -12   37.50   11.80 
   5   4  12   48.30   12.20 
  -5   4 -12   47.50    7.30 
  -5   4 -12   42.20    9.10 
  -6  -4 -12   -2.50    3.00 
  -6   4 -12   -0.30    2.90 
  -6   4 -12   -1.60    1.40 
   6   4  12    2.00    4.40 
  -7  -4 -12   31.70    8.20 
  -7   4 -12   32.50    7.20 
   7   4  12   31.90    9.60 
  -7   4 -12   33.60    9.40 
  -8   4 -12   28.40    8.50 
  -8   4 -12   25.80    6.20 
   8   4  12   18.00    9.00 
   9   4  12   11.30    6.90 
   9  -5 -12   -3.00    6.10 
  -9   5  12    6.80    3.70 
   9   5 -12   19.20    8.00 
   8  -5 -12    4.00    6.40 
   8   5 -12   24.40    8.20 
  -8   5  12    6.20    4.80 
   8   5 -12    2.90    3.10 
   7  -5 -12    4.10    5.80 
   7   5 -12    7.90    2.90 
   7   5 -12    5.50    5.00 
   6  -5 -12   36.00   12.60 
  -6   5  12   31.30    6.80 
   6   5 -12   32.60    8.10 
   5  -5 -12   26.00    9.60 
   5   5 -12   50.39   10.20 
  -5   5  12   18.30    5.20 
   5   5 -12   22.40    4.60 
   4  -5 -12  215.48   28.50 
  -4   5  12  168.78   21.90 
   4   5 -12  200.98   19.50 
   3  -5 -12   -2.30    4.50 
  -3   5  12    8.20    3.40 
   3   5 -12    6.50    1.90 
   3   5 -12    9.90    5.10 
   2  -5 -12   -6.70    3.00 
   2   5 -12    6.30    4.30 
  -2   5  12    1.10    2.30 
   2   5 -12    3.00    1.30 
   1  -5 -12   -1.30    4.20 
   1  -5 -12   -3.40    1.70 
   1   5 -12    2.40    1.10 
   1   5 -12    1.10    3.40 
   1   5 -12    0.90    0.70 
   0  -5 -12    6.40    6.20 
   0  -5 -12    2.10    1.90 
   0   5 -12    4.50    1.10 
   0   5 -12    2.70    1.30 
   0   5 -12    8.50    3.40 
  -1  -5 -12  117.59   21.00 
  -1  -5 -12  127.59   14.50 
  -1   5 -12  122.09   12.00 
  -1   5 -12  126.09   12.50 
  -2  -5 -12   19.50    5.50 
  -2  -5 -12   35.30   10.50 
   2   5  12   20.60    9.30 
  -2   5 -12   29.10    4.00 
  -2   5 -12   23.60    3.90 
  -2   5 -12   39.50    6.60 
  -2   5 -12   26.90    7.70 
  -3  -5 -12    6.30    5.50 
  -3  -5 -12    1.90    3.80 
  -3   5 -12    2.50    2.30 
  -3   5 -12   -1.90    3.30 
  -3   5 -12    1.20    1.40 
   3   5  12   -2.80    4.10 
  -3   5 -12    1.90    2.00 
  -4  -5 -12   18.70    5.20 
  -4  -5 -12   22.00    9.80 
  -4   5 -12   25.00    5.40 
   4   5  12   18.20    8.60 
  -4   5 -12   25.30    4.30 
  -4   5 -12   21.40    5.30 
  -5  -5 -12   -1.00    3.10 
  -5  -5 -12   -1.40    5.10 
  -5   5 -12    2.50    2.50 
  -5   5 -12   -0.60    1.50 
   5   5  12    2.70    5.80 
   6   5  12    2.30    5.90 
  -6   5 -12    5.70    2.80 
  -6   5 -12    2.30    3.40 
  -7   5 -12    2.60    4.40 
  -7   5 -12    2.60    2.10 
   7   5  12   -5.00    5.60 
   6  -6 -12   57.49   16.10 
   6   6 -12   55.19    8.70 
  -6   6  12   60.49   10.00 
   5  -6 -12    7.70    7.60 
  -5   6  12   13.60    4.70 
   5   6 -12   11.80    7.40 
   5   6 -12   14.00    6.40 
   4  -6 -12   43.20   13.70 
   4   6 -12   38.10    5.80 
   4   6 -12   66.89   11.30 
  -4   6  12   31.30    7.00 
   3  -6 -12    1.80    6.90 
   3   6 -12    4.80    3.90 
   2  -6 -12   17.00    9.80 
   2   6 -12    8.60    4.40 
   1   6 -12  117.29   16.10 
   0  -6 -12    3.90    6.40 
   0   6  12    4.30    5.40 
   0   6 -12    1.30    3.90 
  -1  -6 -12   -3.50    5.80 
   1   6  12   -1.10    5.90 
  -1   6 -12    3.20    3.60 
  -2  -6 -12  160.58   27.10 
   2   6  12  151.38   25.20 
  -3  -6 -12    4.10    8.10 
  -3   6 -12    9.30    4.10 
   3   6  12   16.40    9.50 
  -4  -6 -12   14.10    8.20 
   4   6  12    7.80    7.30 
   5   6  12    5.40    6.30 
  13   0 -13    7.60    5.70 
 -13   0  13   -2.20    4.50 
 -12   0  13    0.90    3.80 
  12   0 -13   -1.50    3.70 
  11   0 -13   23.00    8.10 
 -11   0  13   21.60    7.50 
  10   0 -13    0.40    3.80 
  -9   0  13  158.48   21.60 
   9   0 -13  175.38   20.40 
   9   0 -13  169.38   21.70 
   8   0 -13    0.00    2.10 
  -8   0  13    3.80    3.10 
   8   0 -13    0.00    3.30 
  -7   0  13 4813.82  439.96 
   7   0 -13 5267.77  437.66 
   7   0 -13 4573.14  438.96 
   6   0 -13   -0.40    1.40 
  -6   0  13   -2.00    1.40 
   6   0 -13    1.50    2.20 
   5   0 -13  199.08   20.70 
  -5   0  13  175.48   22.20 
   5   0 -13  197.98   21.90 
  -4   0  13   -1.00    1.10 
   4   0 -13   -1.00    1.50 
  -4   0  13    0.20    2.40 
   4   0 -13    0.30    1.40 
   3   0 -13 1524.55  133.89 
   3   0 -13 1497.45  133.59 
  -3   0  13 1360.96  134.39 
   2   0 -13    0.30    1.00 
  -2   0  13   -1.80    1.10 
   2   0 -13    1.00    1.50 
  -2   0  13    0.60    1.30 
   1   0 -13  195.08   20.40 
  -1   0  13  183.18   21.20 
   1   0 -13  187.58   23.70 
   0   0  13    0.00    1.50 
   0   0  13    0.80    1.50 
   0   0 -13   -1.10    1.40 
   1   0  13  236.08   26.10 
   1   0  13  261.47   23.90 
  -1   0 -13  229.48   24.30 
  -1   0 -13  209.78   25.50 
   2   0  13   -2.10    1.10 
  -2   0 -13    2.20    2.10 
  -2   0 -13    0.50    1.70 
  -2   0 -13    0.70    1.80 
   3   0  13  304.17   28.80 
  -3   0 -13  250.17   30.70 
  -3   0 -13  267.07   30.60 
  -3   0 -13  325.27   29.50 
  -4   0 -13    5.90    2.80 
   4   0  13    2.10    2.00 
   4   0  13    0.20    1.60 
  -4   0 -13    1.10    1.60 
  -4   0 -13   -3.00    1.60 
   5   0  13   36.70    5.90 
  -5   0 -13   21.80    7.10 
  -5   0 -13   34.50    8.00 
   5   0  13   31.20    5.10 
   6   0  13   -1.70    2.10 
  -6   0 -13    0.20    2.20 
   6   0  13    0.70    1.90 
   7   0  13   -1.20    2.30 
   7   0  13    1.60    2.90 
  -7   0 -13    1.10    2.70 
   7   0  13    1.40    1.50 
  -8   0 -13   -3.70    1.90 
   9   0  13    8.40    4.50 
   9   0  13   19.50    3.80 
  -9   0 -13   19.00    6.10 
 -10   0 -13    2.10    3.40 
  10   0  13    3.00    7.20 
  10   0  13   -0.70    2.20 
  11   0  13  231.88   21.50 
 -11   0 -13  161.58   25.80 
 -13  -1  13   35.50   10.90 
  13  -1 -13   33.00    9.30 
  13   1 -13   36.50   10.30 
 -13   1  13   18.60    8.00 
 -12  -1  13   22.40    7.10 
  12  -1 -13   14.30    7.50 
  12   1 -13   32.00    9.50 
 -12   1  13   12.70    6.70 
 -11  -1  13   34.50    9.50 
  11  -1 -13   28.10    9.90 
 -11   1  13   19.80    6.70 
  11   1 -13   35.50    8.50 
  11   1 -13   44.70   10.20 
 -10  -1  13    1.10    3.30 
  10  -1 -13   -2.90    2.70 
  10   1 -13    2.40    3.80 
  10   1 -13    3.30    3.40 
  -9  -1  13  231.48   29.30 
   9  -1 -13  218.98   30.10 
   9   1 -13  262.17   28.50 
  -9   1  13  261.97   30.20 
   9   1 -13  326.97   31.10 
  -8  -1  13  213.78   27.50 
   8  -1 -13  235.48   29.60 
   8   1 -13  288.67   27.40 
  -8   1  13  238.18   28.30 
   7  -1 -13  493.95   45.00 
  -7  -1  13  420.66   46.40 
   7  -1 -13  422.96   47.70 
   7   1 -13  508.15   45.20 
  -7   1  13  418.66   46.50 
  -6  -1  13   46.80   10.30 
   6  -1 -13   54.29   12.10 
   6  -1 -13   68.89    9.20 
  -6   1  13   66.39   11.10 
   6   1 -13   62.69    9.00 
   6   1 -13   80.09   10.80 
   5  -1 -13 1331.27  115.09 
  -5  -1  13 1112.99  116.19 
   5  -1 -13 1077.19  116.99 
   5   1 -13 1290.07  114.79 
  -5   1  13 1458.65  118.39 
  -4  -1  13   16.90    5.90 
   4  -1 -13   19.30    4.70 
   4   1 -13   30.00    5.10 
   4   1 -13   12.20    3.50 
  -4   1  13   15.80    5.20 
  -3  -1  13  102.99   14.70 
   3  -1 -13  128.99   16.10 
   3  -1 -13  125.69   14.70 
  -3   1  13  124.99   14.80 
   3   1 -13  145.99   14.30 
  -3   1  13  113.59   15.20 
   3   1 -13  126.69   14.40 
   2  -1 -13  975.50   93.39 
   2  -1 -13  977.10   94.49 
  -2  -1  13  930.01   93.59 
   2   1 -13 1150.98   92.09 
  -2   1  13  867.61   93.49 
   2   1 -13 1045.20   93.39 
  -2   1  13 1080.59   93.69 
  -1  -1  13  428.06   44.60 
   1  -1 -13  469.65   45.50 
   1  -1 -13  462.65   44.90 
  -1   1  13  412.06   44.80 
  -1   1  13  470.45   44.60 
   1   1 -13  470.65   42.60 
   0  -1 -13  863.51   82.49 
   0  -1 -13  890.21   82.49 
   0  -1  13  789.82   81.99 
   0   1  13  844.42   82.69 
   0   1  13  978.30   82.39 
   0   1 -13  872.51   82.09 
   0   1 -13  871.01   79.49 
  -1  -1 -13  495.05   47.90 
   1  -1  13  525.85   48.30 
  -1  -1 -13  423.06   47.30 
   1   1  13  524.25   47.70 
  -1   1 -13  469.35   44.70 
  -1   1 -13  465.45   47.50 
   1   1  13  468.95   48.20 
  -2  -1 -13  234.88   26.00 
  -2  -1 -13  221.88   25.50 
  -2  -1 -13  202.48   25.00 
   2   1  13  266.27   25.80 
  -2   1 -13  221.28   25.20 
  -2   1 -13  241.18   22.80 
  -2   1 -13  247.18   26.10 
  -3  -1 -13  240.98   27.40 
  -3  -1 -13  261.87   27.00 
  -3  -1 -13  215.88   26.50 
  -3   1 -13  269.87   23.40 
   3   1  13  254.77   26.70 
  -3   1 -13  219.68   26.40 
  -3   1 -13  231.78   27.10 
  -4  -1 -13    2.00    2.10 
  -4  -1 -13    6.50    4.10 
  -4  -1 -13    5.60    3.50 
   4   1  13    7.80    3.70 
   4   1  13    8.60    3.70 
  -4   1 -13    3.70    2.90 
  -4   1 -13    5.40    3.10 
  -5  -1 -13   69.19   11.50 
  -5  -1 -13  106.09   12.90 
  -5  -1 -13   63.79   11.30 
  -5   1 -13   48.30   11.20 
  -5   1 -13   85.09   12.10 
   5   1  13   76.99   11.30 
  -6  -1 -13   23.80    6.20 
  -6   1 -13   35.70    8.10 
   6   1  13   11.10    5.10 
   6   1  13   26.90    6.10 
   6   1  13   21.00    6.50 
  -7  -1 -13  149.59   17.40 
  -7   1 -13  122.09   16.40 
   7   1  13  112.39   15.70 
   7   1  13   98.09   16.10 
   7   1  13  107.09   18.90 
  -8   1 -13  151.58   19.00 
   8   1  13  110.89   18.30 
   8   1  13  146.19   16.10 
  -9  -1 -13   10.30    4.90 
   9   1  13   13.90    4.30 
  -9   1 -13   19.60    6.60 
 -10  -1 -13   25.20    7.30 
 -10   1 -13   28.60    8.70 
  10   1  13   46.00    7.00 
 -11  -1 -13    3.40    4.90 
  11   1  13    8.60    3.60 
 -11   1 -13   -2.50    3.40 
  13  -2 -13   19.80    9.60 
 -13   2  13   30.60    8.60 
  13   2 -13   42.30   11.80 
  12  -2 -13   19.90    8.20 
 -12  -2  13   17.70    6.70 
 -12   2  13    7.50    4.70 
  12   2 -13   32.20   10.20 
  11  -2 -13  111.19   18.70 
 -11  -2  13  126.59   17.20 
 -11   2  13  114.39   17.30 
  10  -2 -13   86.69   20.60 
 -10  -2  13   81.59   12.90 
 -10   2  13   61.49   13.90 
  10   2 -13   87.89   12.80 
  -9  -2  13   14.60    5.10 
   9  -2 -13   23.40    8.20 
   9   2 -13   22.30    6.30 
   9   2 -13   34.00    9.00 
  -9   2  13   24.80    7.40 
   8  -2 -13  389.86   44.20 
  -8  -2  13  352.36   39.70 
   8   2 -13  445.96   39.60 
  -8   2  13  354.66   40.30 
   7  -2 -13   17.20    7.40 
  -7  -2  13   23.90    6.00 
  -7   2  13   11.40    4.40 
   7   2 -13   24.20    5.30 
   7   2 -13   42.90    8.80 
   6  -2 -13  397.06   43.20 
  -6  -2  13  377.16   39.80 
  -6   2  13  347.07   39.80 
   6   2 -13  443.46   38.70 
   5  -2 -13   25.50    8.10 
   5  -2 -13   21.50    6.70 
  -5  -2  13   20.10    6.20 
   5   2 -13   31.50    5.10 
  -5   2  13   12.30    4.60 
   4  -2 -13  552.44   46.00 
   4  -2 -13  440.36   48.60 
  -4  -2  13  473.65   47.00 
   4   2 -13  495.35   44.90 
  -4   2  13  380.46   45.80 
  -3  -2  13  249.58   30.20 
   3  -2 -13  323.47   30.70 
   3  -2 -13  283.97   33.00 
  -3  -2  13  341.97   30.90 
   3   2 -13  318.17   29.80 
  -3   2  13  249.97   30.70 
  -3   2  13  320.07   32.40 
   2  -2 -13  555.94   51.49 
  -2  -2  13  465.85   50.99 
  -2  -2  13  622.84   50.89 
   2  -2 -13  478.05   53.09 
  -2   2  13  424.76   53.89 
   2   2 -13  592.74   50.89 
  -2   2  13  531.75   52.79 
  -1  -2  13  921.31   77.49 
   1  -2 -13  749.82   84.49 
  -1  -2  13  843.52   79.29 
   1  -2 -13  818.32   79.69 
  -1   2  13  883.31   80.89 
   1   2 -13  865.71   78.49 
  -1   2  13  759.42   80.59 
   0  -2 -13  113.69   15.10 
   0  -2  13  121.29   15.20 
   0  -2  13  130.39   13.20 
   0  -2 -13  109.19   24.30 
   0   2  13  123.49   16.20 
   0   2 -13  120.39   14.80 
   0   2  13  117.29   16.50 
  -1  -2 -13   12.50    4.10 
   1  -2  13   18.10    3.60 
   1   2  13    8.80    4.70 
  -1   2 -13   25.10    3.20 
  -1   2 -13   17.60    5.00 
   1   2  13   22.80    6.50 
  -2  -2 -13    2.60    1.90 
   2  -2  13    0.40    1.00 
  -2  -2 -13    2.30    1.80 
  -2  -2 -13    1.50    2.50 
  -2   2 -13   -1.20    1.40 
  -2   2 -13    0.70    1.60 
   2   2  13    1.50    2.40 
  -3  -2 -13  168.68   20.80 
  -3  -2 -13  171.88   22.00 
  -3  -2 -13  173.28   21.30 
  -3   2 -13  200.18   22.00 
  -3   2 -13  175.18   20.50 
   3   2  13  177.38   21.70 
  -4  -2 -13  754.72   67.19 
  -4  -2 -13  617.84   64.69 
  -4  -2 -13  606.14   66.39 
   4   2  13  679.63   65.59 
  -4   2 -13  673.43   66.09 
  -4   2 -13  664.33   64.59 
  -5  -2 -13  215.28   24.00 
  -5  -2 -13  230.98   25.70 
  -5   2 -13  182.48   22.80 
  -5   2 -13  188.78   24.40 
   5   2  13  190.28   23.70 
  -6  -2 -13  412.56   43.80 
  -6   2 -13  415.16   43.40 
   6   2  13  430.96   43.90 
  -6   2 -13  426.96   45.90 
  -7  -2 -13   43.10    9.10 
   7   2  13   43.70    9.50 
  -7   2 -13   36.70    8.10 
   7   2  13   33.30    8.80 
  -8  -2 -13   24.50    7.00 
   8   2  13   22.70    7.60 
   8   2  13   21.80    6.90 
  -8   2 -13   26.40    6.50 
  -9  -2 -13  587.34   61.49 
   9   2  13  611.24   59.79 
  -9   2 -13  620.64   61.19 
  10   2  13   27.70    7.00 
 -10   2 -13   37.40    8.90 
 -11  -2 -13    8.80    6.50 
  11   2  13    6.80    4.10 
 -11   2 -13   -1.10    3.90 
  12  -3 -13   12.10    7.70 
  12   3 -13   11.70    7.30 
  11  -3 -13   -5.00    4.40 
 -11   3  13    0.50    2.50 
  11   3 -13   -0.10    4.90 
  10  -3 -13   17.70    8.60 
 -10  -3  13   17.10    5.80 
  10   3 -13   46.80   11.30 
 -10   3  13    7.60    4.40 
  10   3 -13   21.00    6.60 
   9  -3 -13   67.19   15.70 
  -9  -3  13   56.89    9.80 
   9   3 -13   64.79   10.00 
  -9   3  13   64.79   10.60 
   8  -3 -13  359.16   38.40 
  -8   3  13  257.27   31.70 
   8   3 -13  310.07   31.20 
  -7  -3  13    4.90    3.00 
   7  -3 -13   10.20    6.10 
  -7   3  13    4.80    3.10 
   7   3 -13   13.90    6.20 
   7   3 -13    1.00    1.80 
  -6  -3  13  204.58   25.40 
   6  -3 -13  277.47   31.60 
  -6   3  13  207.98   25.80 
   6   3 -13  291.87   25.20 
   5  -3 -13   97.09   15.60 
  -5  -3  13   78.19   11.60 
   5   3 -13  103.19   11.30 
  -5   3  13   76.59   11.70 
   4  -3 -13   57.29   13.10 
  -4  -3  13   51.89    8.50 
   4   3 -13   68.09    7.70 
  -4   3  13   44.10    8.30 
  -3  -3  13  131.39   15.70 
   3  -3 -13  121.49   18.60 
  -3   3  13  102.59   15.30 
   3   3 -13  150.58   14.30 
   2  -3 -13   34.20    9.00 
  -2  -3  13   26.00    6.10 
  -2  -3  13   33.00    7.00 
  -2   3  13   19.80    5.60 
   2   3 -13   36.80    5.30 
   1  -3 -13  149.09   21.50 
  -1  -3  13  164.18   18.70 
  -1   3  13  158.88   19.90 
   1   3 -13  182.58   18.10 
   0  -3  13  283.97   30.00 
   0  -3 -13  262.37   31.00 
   0  -3 -13  322.97   35.50 
   0   3 -13  316.57   31.10 
   0   3 -13  345.67   31.10 
   0   3  13  290.17   32.50 
  -1  -3 -13   70.69   10.50 
  -1  -3 -13   65.79   14.20 
   1  -3  13   66.19    8.90 
  -1   3 -13   67.49   10.00 
  -1   3 -13   71.79   10.00 
  -1   3 -13   78.39    9.90 
  -2  -3 -13   23.80    8.70 
  -2  -3 -13   23.70    5.80 
  -2   3 -13   30.90    6.70 
  -2   3 -13   27.50    6.30 
  -2   3 -13   35.90    5.90 
  -3  -3 -13  165.28   21.40 
  -3  -3 -13  132.29   17.10 
  -3   3 -13  138.69   17.70 
  -3   3 -13  144.79   13.00 
  -3   3 -13  139.49   13.70 
  -3   3 -13  116.29   16.10 
  -4  -3 -13 2978.60  260.77 
  -4   3 -13 2749.52  255.47 
  -4   3 -13 2853.21  258.07 
   4   3  13 2740.73  258.97 
  -5  -3 -13   -0.30    4.10 
  -5  -3 -13    6.90    3.40 
  -5   3 -13    1.40    3.00 
   5   3  13   -1.10    4.00 
  -5   3 -13    0.70    2.10 
  -6  -3 -13  104.39   15.70 
  -6  -3 -13  123.99   18.90 
  -6   3 -13  117.19   15.40 
  -6   3 -13  126.49   17.40 
   6   3  13  107.19   16.90 
  -7  -3 -13   -2.40    2.40 
  -7   3 -13   -2.20    3.40 
   7   3  13   -6.30    2.80 
  -7   3 -13    0.90    2.10 
  -8  -3 -13    0.50    3.30 
   8   3  13    1.10    4.30 
  -8   3 -13   -0.10    2.60 
   8   3  13    3.00    4.10 
  -9  -3 -13   -2.70    3.60 
   9   3  13    1.30    3.50 
  -9   3 -13    2.90    3.30 
  10   3  13    7.00    4.90 
  11  -4 -13   15.60   10.40 
  10  -4 -13    6.80    5.30 
 -10   4  13    2.90    3.10 
  10   4 -13    5.80    6.40 
   9  -4 -13   20.60    9.00 
   9   4 -13   45.60   10.60 
   9   4 -13   17.30    6.30 
  -9   4  13   15.60    5.20 
   8  -4 -13   72.79   17.30 
  -8  -4  13   45.20    9.20 
   8   4 -13   72.29    9.50 
  -8   4  13   67.59   10.50 
  -7  -4  13    1.60    2.20 
   7  -4 -13   -0.50    5.00 
   7   4 -13    2.70    2.30 
  -7   4  13    1.40    2.00 
   7   4 -13   14.30    6.00 
   6  -4 -13  146.39   21.20 
  -6  -4  13  118.19   15.10 
   6   4 -13  135.79   14.20 
  -6   4  13  106.59   15.20 
  -5  -4  13    8.00    2.90 
   5  -4 -13    5.30    5.00 
  -5   4  13    7.10    3.00 
   5   4 -13    9.70    2.70 
   5   4 -13   17.40    5.80 
   4  -4 -13   63.59   14.70 
  -4  -4  13   76.29   10.40 
   4   4 -13   70.39    8.30 
  -4   4  13   66.29   10.40 
   3  -4 -13  183.78   25.80 
  -3  -4  13  186.68   20.90 
   3   4 -13  203.58   18.70 
  -3   4  13  161.28   21.20 
  -2  -4  13  142.89   17.60 
   2  -4 -13  175.08   23.70 
   2   4 -13  165.68   16.00 
  -2   4  13  154.38   19.40 
   1  -4 -13   -1.20    1.90 
   1  -4 -13   -0.60    4.00 
   1   4 -13    0.60    1.20 
   1   4 -13    2.10    3.00 
  -1   4  13   -0.40    1.40 
   0  -4 -13  138.09   19.70 
   0  -4 -13  115.19   14.10 
   0   4 -13  102.69   14.50 
   0   4 -13  111.79   12.40 
   0   4 -13  100.29   13.00 
  -1  -4 -13    0.20    2.20 
  -1  -4 -13    2.00    3.00 
  -1   4 -13    2.80    2.40 
  -1   4 -13    0.10    3.20 
  -1   4 -13   -0.40    1.60 
  -1   4 -13   -0.60    1.20 
  -2  -4 -13  333.07   37.60 
  -2  -4 -13  292.07   31.60 
  -2   4 -13  316.67   31.00 
  -2   4 -13  261.17   29.70 
  -2   4 -13  314.77   31.60 
  -3  -4 -13   97.49   17.60 
  -3  -4 -13   91.29   13.40 
  -3   4 -13  113.89   12.20 
  -3   4 -13  104.79   13.50 
   3   4  13   87.19   15.80 
  -3   4 -13   78.79   13.10 
  -4  -4 -13   34.00    7.70 
  -4   4 -13   37.00    6.50 
  -4   4 -13   40.50    9.00 
  -5  -4 -13   11.70    5.10 
  -5  -4 -13   14.40    7.40 
   5   4  13   15.30    7.40 
  -5   4 -13   10.90    3.20 
  -5   4 -13   10.30    4.30 
  -6  -4 -13   26.50    7.30 
  -6   4 -13   30.50    8.90 
   6   4  13   24.30    9.80 
  -6   4 -13   28.90    6.40 
  -7  -4 -13   -3.40    3.80 
  -7   4 -13    1.80    2.10 
  -7   4 -13   -1.30    3.80 
   7   4  13   -8.20    3.70 
  -8   4 -13    8.20    4.00 
  -8   4 -13    0.40    5.80 
   8   4  13    0.20    4.90 
   9   4  13   -1.80    4.90 
  -9   4 -13    2.90    3.50 
   9  -5 -13   -2.80    5.70 
  -9   5  13   -1.30    2.30 
   9   5 -13   -0.50    5.70 
   8  -5 -13   18.20    8.70 
  -8   5  13   12.50    4.50 
   7  -5 -13   11.50    7.30 
   7   5 -13    4.20    2.30 
   7   5 -13   22.30    7.50 
   6  -5 -13    6.70    6.80 
   6   5 -13   10.20    5.10 
   5  -5 -13   -6.50    4.50 
  -5   5  13    0.80    2.00 
   5   5 -13   -3.00    3.70 
   5   5 -13   -0.80    1.30 
   4  -5 -13  104.99   18.20 
  -4   5  13   79.29   12.00 
   4   5 -13   77.29    9.30 
   3  -5 -13    6.00    5.10 
   3   5 -13    6.30    4.40 
  -3   5  13    7.00    3.50 
   3   5 -13    5.30    1.70 
   2  -5 -13    2.90    3.20 
   2  -5 -13    6.50    5.80 
   2   5 -13    9.00    1.90 
   2   5 -13   12.30    5.10 
  -2   5  13    3.50    3.00 
   1  -5 -13    2.80    2.40 
   1  -5 -13    7.90    7.00 
   1   5 -13    3.40    1.60 
   1   5 -13    5.10    3.70 
   1   5 -13    4.70    1.40 
   0  -5 -13    3.10    3.00 
   0  -5 -13    4.00    5.70 
   0   5 -13    1.80    0.90 
   0   5 -13    2.30    1.40 
   0   5 -13    6.30    3.40 
  -1  -5 -13   21.50   10.40 
  -1  -5 -13   30.00    5.70 
  -1   5 -13   25.80    4.10 
  -1   5 -13   28.50    3.90 
  -2  -5 -13   73.09   17.50 
  -2  -5 -13   72.89   14.60 
  -2   5 -13   67.69    8.70 
   2   5  13   79.89   17.40 
  -2   5 -13   77.99    8.70 
  -2   5 -13   84.89   12.40 
  -3  -5 -13   12.50    4.30 
  -3  -5 -13   13.60    8.30 
  -3   5 -13   19.40    3.90 
  -3   5 -13   11.80    3.60 
  -3   5 -13   27.20    5.10 
   3   5  13   19.90    9.40 
  -3   5 -13   20.10    5.90 
  -4  -5 -13  107.79   14.90 
  -4  -5 -13  138.89   22.30 
  -4   5 -13  107.59   14.40 
  -4   5 -13  133.89   13.50 
   4   5  13  105.59   20.10 
  -5  -5 -13   16.90   10.40 
   5   5  13   16.10    8.00 
  -5   5 -13   29.90    7.10 
  -5   5 -13   25.40    5.00 
  -6   5 -13    1.40    4.30 
  -6   5 -13    6.90    2.90 
   6   5  13    1.00    5.40 
   7   5  13   24.90   11.20 
  -7   5 -13   21.10    5.10 
  -7   5 -13   16.90    7.10 
   6  -6 -13    5.40    8.70 
   6   6 -13    5.10    3.00 
  -6   6  13    1.10    3.10 
   5  -6 -13   28.90   11.00 
   5   6 -13   15.10    7.70 
   5   6 -13    7.80    4.30 
  -5   6  13    7.50    4.30 
   4  -6 -13   33.50   11.80 
   4   6 -13   29.20    4.70 
  -4   6  13   17.00    5.90 
   4   6 -13   34.50    9.20 
   3  -6 -13    1.40    6.00 
   3   6 -13    4.70    4.60 
   2  -6 -13    3.00    6.40 
   2   6 -13    3.30    4.10 
   1  -6 -13   29.10   11.70 
   1   6 -13   33.10    8.50 
   0  -6 -13   69.79   18.40 
   0   6  13   58.79   16.70 
   0   6 -13  100.29   13.50 
  -1  -6 -13   -3.60    4.90 
   1   6  13    6.90    6.90 
  -1   6 -13    1.30    3.70 
  -2  -6 -13   10.30    8.50 
  -2   6 -13    3.00    3.50 
  -3  -6 -13   -0.90    8.00 
  -3   6 -13   13.50    4.60 
  -4  -6 -13   10.30    8.10 
   4   6  13    1.00    6.20 
 -13   0  14    0.70    3.80 
  13   0 -14   -5.60    4.70 
  12   0 -14   56.49   13.30 
 -12   0  14   73.49   14.80 
 -11   0  14   -1.60    3.30 
  11   0 -14    1.40    3.50 
 -10   0  14   18.30    6.40 
  10   0 -14    5.80    6.00 
   9   0 -14    0.90    3.00 
  -9   0  14   -0.90    3.30 
   9   0 -14    1.30    2.60 
  -8   0  14   31.70    9.00 
   8   0 -14   31.10    8.80 
   8   0 -14   57.59   12.50 
   7   0 -14    1.80    3.60 
   7   0 -14    1.60    1.90 
  -7   0  14    0.10    2.40 
   6   0 -14    0.30    2.20 
  -6   0  14   -0.50    2.20 
   6   0 -14    2.70    1.50 
   5   0 -14    2.60    2.10 
   5   0 -14    0.00    2.10 
  -5   0  14    0.80    2.50 
   4   0 -14  250.57   29.80 
   4   0 -14  266.87   26.80 
  -4   0  14  246.78   28.10 
  -3   0  14    1.00    2.10 
   3   0 -14    0.40    1.70 
   3   0 -14   -0.20    1.00 
  -3   0  14   -1.00    1.10 
   2   0 -14 2923.51  255.47 
   2   0 -14 2926.01  254.97 
  -2   0  14 2639.14  255.67 
  -1   0  14   -1.10    1.40 
   1   0 -14    2.50    1.90 
   1   0 -14    0.50    1.40 
   0   0 -14  112.89   14.00 
   0   0  14  136.39   13.70 
   0   0 -14  111.09   14.90 
   0   0  14  112.89   15.20 
  -1   0 -14   -1.00    1.90 
   1   0  14   -0.20    1.20 
   1   0  14    0.80    1.40 
  -1   0 -14    1.70    1.90 
  -2   0 -14 1504.25  133.09 
   2   0  14 1685.53  132.59 
  -2   0 -14 1279.97  133.99 
  -2   0 -14 1335.27  134.59 
  -3   0 -14    0.10    1.80 
  -3   0 -14    2.00    2.30 
  -3   0 -14    0.10    2.00 
   3   0  14    0.70    1.60 
   4   0  14  297.07   28.70 
  -4   0 -14  290.17   31.30 
  -4   0 -14  265.57   31.50 
  -4   0 -14  303.77   29.30 
   4   0  14  272.37   28.20 
  -5   0 -14    1.40    2.80 
  -5   0 -14    4.60    2.80 
   5   0  14    0.20    1.80 
   5   0  14    2.20    2.00 
  -6   0 -14  435.46   49.20 
   6   0  14  484.75   43.70 
  -6   0 -14  492.05   48.50 
   6   0  14  447.46   44.70 
   7   0  14   -0.20    2.10 
   7   0  14    0.80    1.40 
  -7   0 -14    2.80    3.30 
  -8   0 -14   34.00    8.80 
   8   0  14   42.00    5.40 
  -9   0 -14    2.00    2.90 
   9   0  14   -0.70    1.70 
   9   0  14   -2.00    3.10 
  10   0  14  302.47   29.10 
 -11   0 -14   -2.10    4.00 
  11   0  14    5.40    3.30 
  13  -1 -14    5.70    6.20 
 -13  -1  14   -2.60    4.30 
  13   1 -14   -6.40    4.30 
 -13   1  14    5.40    3.60 
  12  -1 -14    9.60    6.50 
 -12  -1  14   33.40    8.80 
 -12   1  14   16.10    6.40 
  12   1 -14   24.70    9.40 
 -11  -1  14    0.70    3.00 
  11  -1 -14    4.60    5.00 
  11   1 -14   -0.60    4.10 
 -11   1  14    0.80    3.90 
  11   1 -14    7.90    4.20 
 -10  -1  14  184.38   23.70 
  10  -1 -14  191.78   34.50 
  10   1 -14  210.88   24.00 
  10   1 -14  216.58   25.10 
 -10   1  14  147.49   23.00 
  -9  -1  14  136.09   20.60 
   9  -1 -14  162.28   22.50 
   9   1 -14  173.68   20.00 
  -9   1  14  147.69   21.00 
   9   1 -14  196.08   22.40 
   8  -1 -14  676.63   74.99 
  -8  -1  14  731.43   74.09 
   8   1 -14  857.31   72.59 
  -8   1  14  739.73   74.39 
  -7  -1  14    8.10    3.80 
   7  -1 -14   10.00    5.80 
   7  -1 -14   16.40    4.50 
   7   1 -14   24.60    6.90 
  -7   1  14    8.50    4.30 
   7   1 -14    7.10    2.90 
  -6  -1  14  755.62   80.99 
   6  -1 -14  827.62   83.09 
   6  -1 -14  899.21   79.49 
   6   1 -14  893.81   79.29 
  -5  -1  14  111.19   15.60 
   5  -1 -14  119.99   14.50 
   5  -1 -14  120.19   16.70 
   5   1 -14  144.89   15.40 
  -5   1  14   98.29   15.30 
   5   1 -14  129.49   14.30 
   4  -1 -14  219.98   22.70 
  -4  -1  14  171.08   22.90 
   4  -1 -14  204.48   24.50 
  -4   1  14  183.28   23.40 
  -4   1  14  227.88   22.90 
   4   1 -14  218.18   22.40 
   4   1 -14  239.68   23.30 
   3  -1 -14 1195.08  120.69 
   3  -1 -14 1307.07  119.49 
  -3  -1  14 1131.79  119.69 
   3   1 -14 1458.95  118.69 
  -3   1  14 1249.88  120.39 
   3   1 -14 1289.87  119.09 
  -3   1  14 1441.16  119.79 
   2  -1 -14  408.96   41.30 
  -2  -1  14  368.56   40.40 
   2  -1 -14  402.86   40.40 
   2   1 -14  434.86   38.70 
  -2   1  14  448.76   40.70 
  -2   1  14  346.57   40.30 
   2   1 -14  405.76   40.10 
   1  -1 -14  343.17   35.90 
  -1  -1  14  311.07   35.20 
   1  -1 -14  351.56   35.70 
  -1   1  14  404.16   35.80 
  -1   1  14  319.37   35.60 
   1   1 -14  348.47   33.20 
   1   1 -14  343.67   35.30 
   0  -1 -14  440.56   44.30 
   0  -1 -14  455.65   44.60 
   0  -1  14  394.66   43.90 
   0   1  14  525.85   44.50 
   0   1 -14  428.36   44.00 
   0   1  14  407.26   44.40 
   0   1 -14  431.96   41.40 
  -1  -1 -14    2.60    1.90 
   1  -1  14    3.20    2.50 
  -1  -1 -14    2.20    2.80 
   1  -1  14    9.50    2.40 
  -1   1 -14    2.90    1.60 
   1   1  14    0.50    2.20 
   1   1  14    4.40    2.60 
  -1   1 -14    0.60    1.50 
  -2  -1 -14    2.50    1.80 
   2  -1  14    4.40    1.60 
  -2  -1 -14    3.00    2.00 
  -2  -1 -14    3.00    2.10 
   2   1  14    4.00    2.50 
  -2   1 -14    2.00    1.60 
  -2   1 -14    1.70    1.70 
  -3  -1 -14    9.30    3.60 
  -3  -1 -14   11.20    4.10 
  -3  -1 -14   16.70    5.40 
  -3   1 -14   17.60    3.00 
   3   1  14   15.30    5.10 
  -3   1 -14    9.20    3.80 
  -3   1 -14    9.60    4.30 
  -4  -1 -14  505.65   55.59 
   4  -1  14  549.25   49.50 
  -4  -1 -14  505.85   54.79 
  -4   1 -14  567.54   56.29 
  -4   1 -14  570.84   55.29 
   4   1  14  594.94   54.69 
   4   1  14  577.34   53.99 
  -5  -1 -14   82.29   12.50 
  -5   1 -14   82.79   12.80 
   5   1  14   77.59   11.10 
  -5   1 -14   86.29   13.60 
   5   1  14   77.79   18.30 
  -6  -1 -14   79.29   13.40 
  -6  -1 -14   84.29   13.60 
  -6   1 -14   60.79   13.70 
  -6   1 -14   82.79   13.00 
   6   1  14   89.79   12.70 
   6   1  14  114.29   12.80 
  -7  -1 -14   58.79   11.40 
  -7   1 -14   46.30    9.70 
   7   1  14   50.19   12.80 
   7   1  14   51.09   10.90 
   7   1  14   44.80    9.50 
  -8  -1 -14  701.23   71.19 
   8   1  14  713.23   67.59 
  -8   1 -14  742.03   71.39 
  -9  -1 -14   -2.70    3.40 
  -9   1 -14   -2.20    2.50 
   9   1  14   -1.10    2.20 
 -10  -1 -14   20.70    6.30 
  10   1  14   36.90    6.40 
 -10   1 -14   32.70    8.90 
 -11  -1 -14    2.30    5.70 
 -11   1 -14   -0.70    3.10 
  11   1  14    0.50    3.30 
  12  -2 -14  167.08   24.80 
 -12  -2  14  185.08   23.70 
 -12   2  14  169.38   23.80 
  11  -2 -14   16.10    7.60 
 -11  -2  14    7.50    3.80 
  11   2 -14    5.40    6.20 
 -11   2  14    4.70    3.70 
 -10  -2  14    7.60    4.00 
  10  -2 -14   -4.40    3.90 
 -10   2  14   -3.00    1.80 
  10   2 -14   -2.60    3.80 
  10   2 -14    1.40    2.70 
  -9  -2  14    3.00    2.80 
   9  -2 -14    1.80    4.90 
   9   2 -14    4.00    2.90 
   9   2 -14    0.50    3.90 
  -9   2  14    3.20    3.60 
  -8  -2  14   30.20    7.70 
   8  -2 -14   20.70    9.10 
   8   2 -14   51.29   10.50 
   8   2 -14   31.80    6.60 
  -8   2  14   22.10    6.70 
   7  -2 -14  210.08   26.10 
  -7  -2  14  165.58   21.90 
  -7   2  14  170.38   22.40 
   7   2 -14  225.58   21.60 
   6  -2 -14   17.70    7.50 
  -6  -2  14   20.00    5.40 
   6   2 -14   18.70    4.40 
   6   2 -14   40.60    8.30 
  -6   2  14   13.30    4.60 
  -5  -2  14  321.27   37.10 
   5  -2 -14  376.56   40.70 
  -5   2  14  332.47   37.60 
   5   2 -14  431.16   36.40 
   4  -2 -14   98.09   12.20 
   4  -2 -14   95.49   14.90 
  -4   2  14   91.99   13.10 
   4   2 -14   98.69   11.80 
   3  -2 -14  133.19   14.90 
   3  -2 -14   97.79   16.00 
  -3  -2  14  146.49   15.00 
  -3  -2  14   94.29   14.20 
  -3   2  14  110.69   15.00 
   3   2 -14  123.89   13.80 
  -2  -2  14 1127.89  116.59 
  -2  -2  14 1434.46  115.99 
   2  -2 -14 1318.17  116.99 
   2  -2 -14 1225.28  119.09 
  -2   2  14 1337.37  121.69 
  -2   2  14 1081.19  116.79 
   2   2 -14 1316.77  116.09 
  -1  -2  14    2.30    2.00 
  -1  -2  14    0.50    1.60 
   1  -2 -14   -0.70    1.30 
   1  -2 -14   -0.50    2.50 
   1   2 -14    1.90    1.70 
  -1   2  14    0.70    1.30 
  -1   2  14    3.90    2.50 
   1   2 -14    1.30    1.50 
   0  -2 -14  114.79   14.90 
   0  -2  14  120.79   12.50 
   0  -2  14  102.69   14.40 
   0  -2 -14  113.99   16.30 
   0   2  14  122.29   15.90 
   0   2 -14  118.79   14.70 
   0   2  14  112.39   15.50 
  -1  -2 -14   31.60    7.00 
  -1  -2 -14   15.50    4.70 
   1  -2  14   20.60    3.70 
  -1  -2 -14   28.70    7.70 
  -1   2 -14   25.40    6.10 
   1   2  14   26.70    7.10 
   1   2  14   23.50    7.30 
  -1   2 -14   22.60    3.50 
  -2  -2 -14   53.39    9.30 
  -2  -2 -14   57.09    9.80 
  -2  -2 -14   62.79   10.80 
   2  -2  14   57.39    6.60 
  -2   2 -14   61.89    6.70 
  -2   2 -14   65.59    9.70 
  -2   2 -14   61.19    9.80 
   2   2  14   51.89   11.10 
  -3  -2 -14  197.08   26.00 
  -3  -2 -14  253.47   27.90 
  -3   2 -14  230.78   25.80 
  -3   2 -14  244.78   26.90 
  -4  -2 -14   62.99   11.20 
  -4  -2 -14   46.40   10.00 
  -4   2 -14   43.60    9.80 
  -4   2 -14   51.09   10.10 
   4   2  14   61.69   10.50 
  -5  -2 -14   17.50    6.40 
  -5  -2 -14   26.50    7.90 
  -5   2 -14   20.50    6.30 
   5   2  14   18.00    6.70 
  -5   2 -14   28.20    7.40 
  -6  -2 -14  435.86   49.20 
  -6  -2 -14  577.64   52.69 
  -6   2 -14  433.36   50.79 
  -6   2 -14  486.25   49.30 
   6   2  14  485.15   49.30 
  -7  -2 -14    1.10    2.90 
  -7   2 -14   -0.40    2.50 
   7   2  14   -2.20    2.40 
  -7   2 -14    1.80    3.90 
  -8  -2 -14   95.49   15.30 
   8   2  14  108.59   15.00 
  -8   2 -14  112.29   15.60 
   8   2  14   72.79   16.00 
  -9  -2 -14  241.38   28.00 
   9   2  14  167.28   29.70 
  -9   2 -14  262.27   28.10 
   9   2  14  222.78   25.80 
 -10  -2 -14   16.00    7.40 
 -10   2 -14   15.50    6.00 
  10   2  14   18.40    6.10 
 -11  -2 -14   17.40    6.40 
  11   2  14    8.50    5.20 
 -11   2 -14    5.20    4.40 
  12  -3 -14    3.50    6.50 
  12   3 -14   16.00    8.40 
 -12   3  14    2.10    4.20 
  11  -3 -14    4.20    5.40 
 -11   3  14    1.00    2.90 
  11   3 -14   -6.60    4.40 
 -10  -3  14   -2.30    2.90 
  10  -3 -14    6.70    5.50 
 -10   3  14   -4.10    2.30 
  10   3 -14   -3.60    4.20 
  -9  -3  14   11.60    3.80 
   9  -3 -14   37.20   11.20 
  -9   3  14   19.70    6.00 
   9   3 -14   21.20    5.30 
   8  -3 -14   28.80    9.80 
   8   3 -14   17.20    4.80 
   8   3 -14   41.80    9.80 
  -8   3  14   13.90    5.20 
  -7  -3  14  473.35   49.90 
   7  -3 -14  609.04   57.69 
  -7   3  14  479.65   50.69 
   6  -3 -14  225.48   26.50 
  -6  -3  14  158.68   19.90 
  -6   3  14  169.78   20.60 
  -5  -3  14  138.49   18.70 
   5  -3 -14  168.38   23.50 
  -5   3  14  151.28   19.40 
   5   3 -14  203.38   18.20 
  -4  -3  14   42.00    8.60 
   4  -3 -14   63.79   13.80 
   4   3 -14   54.99    7.00 
  -4   3  14   34.60    8.30 
   3  -3 -14  576.74   60.29 
  -3  -3  14  554.24   56.19 
   3   3 -14  663.03   54.59 
  -3   3  14  507.65   56.39 
   2  -3 -14  228.48   30.10 
  -2  -3  14  251.97   27.10 
  -2  -3  14  259.17   27.50 
   2   3 -14  283.17   26.10 
  -2   3  14  236.28   27.80 
  -1  -3  14    3.80    2.20 
  -1  -3  14    1.80    2.40 
  -1   3  14    4.20    3.30 
   1   3 -14    2.90    2.00 
   1   3 -14   14.40    3.80 
   0  -3 -14   37.20    9.80 
   0  -3  14   33.20    5.90 
   0  -3 -14   25.40    6.50 
   0   3  14   26.80    7.10 
   0   3 -14   41.50    6.80 
   0   3 -14   48.20    7.00 
  -1  -3 -14  482.45   51.89 
  -1  -3 -14  580.74   56.69 
   1  -3  14  473.45   49.60 
  -1   3 -14  523.05   51.69 
  -1   3 -14  550.44   50.69 
  -1   3 -14  592.04   52.39 
  -2  -3 -14   21.30    6.30 
  -2  -3 -14   28.50    8.70 
  -2   3 -14   28.60    6.90 
  -2   3 -14   25.50    6.70 
  -2   3 -14   38.60    4.40 
  -2   3 -14   31.60    6.10 
  -3  -3 -14   15.50    7.50 
  -3   3 -14   14.00    4.60 
  -3   3 -14   14.70    2.00 
  -3   3 -14   12.90    2.50 
  -3   3 -14   11.00    4.80 
  -4  -3 -14  729.83   70.79 
  -4   3 -14  653.13   65.69 
   4   3  14  625.24   68.49 
  -4   3 -14  729.73   68.49 
  -5  -3 -14   45.60   12.10 
  -5  -3 -14   42.80    8.90 
  -5   3 -14   60.69   12.20 
   5   3  14   43.00   11.10 
  -5   3 -14   47.80    9.60 
  -6  -3 -14    8.60    4.80 
  -6  -3 -14   14.40    6.90 
  -6   3 -14   15.00    5.20 
  -6   3 -14    7.00    3.90 
   6   3  14    6.50    5.20 
  -7  -3 -14    4.40    4.00 
  -7   3 -14   12.80    5.30 
   7   3  14   20.50    7.70 
  -7   3 -14   10.60    5.40 
  -8  -3 -14    7.20    5.00 
  -8   3 -14   10.80    4.30 
   8   3  14   11.00    5.60 
  -8   3 -14    7.40    5.40 
  -9  -3 -14    1.90    4.30 
  -9   3 -14    5.00    3.60 
   9   3  14    4.50    3.80 
 -10   3 -14    2.90    4.00 
  10   3  14   -3.80    4.40 
  10  -4 -14    6.60    7.10 
 -10   4  14    1.30    4.90 
  10   4 -14    9.00   12.60 
   9  -4 -14   22.50   11.10 
  -9   4  14   27.20    7.00 
  -8  -4  14   52.99    9.90 
   8  -4 -14   68.39   17.10 
   8   4 -14   59.99    9.10 
  -8   4  14   54.09    9.50 
   7  -4 -14    9.90    6.00 
  -7  -4  14    9.70    3.40 
  -7   4  14    1.20    2.10 
   7   4 -14   25.60    7.60 
   7   4 -14    5.80    2.40 
  -6  -4  14  101.89   13.90 
   6  -4 -14  102.99   19.30 
  -6   4  14   93.79   13.70 
   6   4 -14  126.99   12.90 
   5  -4 -14    7.60    6.30 
   5   4 -14   20.70    6.10 
   5   4 -14   10.00    2.60 
  -5   4  14    9.60    3.50 
  -4  -4  14   32.60    6.90 
   4  -4 -14   30.90    9.80 
   4   4 -14   32.70    4.80 
  -4   4  14   20.10    8.40 
  -3  -4  14   14.40    4.40 
   3  -4 -14    8.00    6.60 
   3   4 -14   14.30    3.20 
   3   4 -14   28.30    6.60 
  -3   4  14   14.20    5.00 
  -2  -4  14   12.70    3.90 
   2  -4 -14   14.90    6.50 
   2   4 -14   26.30    6.00 
   2   4 -14    9.40    2.60 
  -2   4  14   18.50    6.00 
   1  -4 -14  933.21   91.19 
   1  -4 -14  770.12   83.89 
   1   4 -14  996.90   82.29 
  -1   4  14  884.81   86.29 
   0  -4 -14  205.78   24.10 
   0  -4 -14  236.08   29.90 
   0   4 -14  227.18   25.10 
   0   4 -14  204.98   23.40 
   0   4 -14  235.48   22.80 
  -1  -4 -14    4.10    2.90 
  -1  -4 -14    2.70    4.00 
  -1   4 -14    2.20    1.80 
  -1   4 -14    9.30    3.10 
  -1   4 -14    9.70    3.30 
  -1   4 -14    6.70    3.30 
  -2  -4 -14   84.39   12.70 
  -2  -4 -14  100.49   16.60 
  -2   4 -14   83.49   11.90 
  -2   4 -14  105.89   12.80 
  -2   4 -14   79.39   11.90 
  -3  -4 -14   59.29   15.60 
  -3   4 -14   65.49    9.70 
  -3   4 -14   69.09   11.00 
  -3   4 -14   79.49    9.60 
   3   4  14   80.39   14.30 
  -4  -4 -14   28.20    6.80 
  -4  -4 -14   31.80   11.10 
  -4   4 -14   36.70    7.00 
   4   4  14   12.60    8.70 
  -4   4 -14   22.00    6.20 
  -5  -4 -14  106.39   17.20 
  -5  -4 -14   74.09   12.20 
  -5   4 -14   76.79   11.10 
   5   4  14   64.19   15.30 
  -5   4 -14   86.39   13.50 
  -6  -4 -14    9.30    5.50 
  -6  -4 -14   10.60    7.40 
  -6   4 -14   11.60    5.70 
   6   4  14   10.50    6.00 
  -6   4 -14    9.00    3.60 
  -7  -4 -14    8.20    4.90 
   7   4  14    9.20    5.90 
  -7   4 -14    2.70    5.20 
  -7   4 -14   10.30    4.20 
  -8   4 -14   13.30    5.90 
   8   4  14    4.80    6.20 
   9   4  14   20.10    8.70 
   9  -5 -14    2.90    7.60 
   9   5 -14   14.40    8.20 
  -9   5  14   -2.90    2.90 
   8  -5 -14    2.10    6.60 
  -8   5  14    4.00    2.80 
   8   5 -14   11.60    6.60 
   7  -5 -14   63.59   15.70 
  -7   5  14   32.80    8.10 
   7   5 -14   49.50    7.40 
   6  -5 -14   35.30   12.70 
   6   5 -14   47.40    9.80 
  -6   5  14   40.00    8.60 
   5  -5 -14    5.00    5.50 
  -5   5  14    0.20    2.70 
   5   5 -14    3.80    4.70 
   5   5 -14    0.70    1.30 
   4  -5 -14    1.60    5.70 
   4   5 -14    4.70    4.80 
   4   5 -14    2.60    1.50 
   3  -5 -14  114.89   19.80 
   3   5 -14   96.99   10.70 
  -3   5  14  105.59   14.30 
   2  -5 -14   55.09   15.10 
   2  -5 -14   35.60    7.50 
  -2   5  14   31.90    8.50 
   2   5 -14   52.79    5.70 
   1  -5 -14   16.90    9.30 
   1  -5 -14   26.00    5.80 
   1   5 -14   22.30    4.90 
   1   5 -14   41.50    4.30 
   0  -5 -14  183.98   26.80 
   0  -5 -14  165.08   19.30 
   0   5 -14  148.09   17.40 
   0   5 -14  195.18   16.90 
  -1  -5 -14   48.90   13.70 
  -1  -5 -14   31.30    7.20 
  -1   5 -14   50.69    5.90 
  -1   5 -14   43.40    6.00 
  -2  -5 -14   -3.60    4.30 
  -2  -5 -14    6.20    4.30 
  -2   5 -14    7.10    2.50 
   2   5  14   10.90    7.30 
  -2   5 -14   -2.50    4.60 
  -2   5 -14    4.30    2.40 
  -2   5 -14   16.50    4.60 
  -3  -5 -14   50.19   14.00 
  -3  -5 -14   53.09    9.20 
  -3   5 -14   45.20    7.40 
  -3   5 -14   49.40    6.90 
   3   5  14   41.00   12.10 
  -3   5 -14   59.79    9.70 
  -4  -5 -14   -1.60    3.30 
  -4  -5 -14   -4.40    5.20 
   4   5  14   -4.10    4.90 
  -4   5 -14   -0.50    1.70 
  -4   5 -14    2.40    1.80 
  -4   5 -14    0.80    2.40 
  -5  -5 -14   10.90    9.20 
  -5   5 -14    9.90    3.50 
   5   5  14    3.50    5.70 
  -5   5 -14   12.30    4.60 
  -6   5 -14   -1.30    3.50 
  -6   5 -14    8.60    2.90 
   6   5  14    2.40    5.60 
  -7   5 -14   15.30    6.00 
   7   5  14    2.60    5.20 
  -7   5 -14    5.40    3.00 
   6  -6 -14   27.00   10.60 
   6   6 -14    9.00    3.70 
   6   6 -14   35.40   12.20 
  -6   6  14   13.00    5.10 
   5  -6 -14   11.50   10.10 
  -5   6  14   15.30    5.20 
   5   6 -14   33.20    9.30 
   4  -6 -14   10.50    7.90 
   4   6 -14    2.40    2.00 
   4   6 -14    2.10    4.50 
  -4   6  14    0.90    2.60 
   3  -6 -14   42.10   14.20 
   3   6 -14   40.90    5.30 
   2  -6 -14   -1.60    5.00 
   2   6 -14    9.60    5.20 
   1  -6 -14   23.90   11.50 
   1   6 -14   30.30    8.10 
   0  -6 -14  109.99   20.60 
   0   6 -14  126.89   16.40 
  -1  -6 -14   62.99   17.50 
   1   6  14   45.10   13.60 
  -2  -6 -14   10.00   14.00 
   2   6  14    7.30   10.20 
  -2   6 -14    0.90    3.90 
  -3  -6 -14   10.10    7.20 
   3   6  14    0.60    6.50 
  -3   6 -14    5.70    3.90 
  -4  -6 -14   13.10    9.80 
   4   6  14    4.80    7.50 
  13   0 -15   76.69   16.30 
 -13   0  15   62.29   14.20 
 -12   0  15   -2.10    2.90 
  12   0 -15   -4.80    4.00 
  11   0 -15  145.99   22.60 
 -11   0  15  186.48   23.90 
  10   0 -15   -1.40    3.40 
 -10   0  15   -2.50    2.90 
   9   0 -15  110.89   17.50 
  -9   0  15  111.09   17.40 
   9   0 -15  138.49   16.30 
  -8   0  15    1.10    1.80 
   8   0 -15   -0.40    2.00 
   8   0 -15    6.10    4.20 
  -7   0  15  125.39   18.50 
   7   0 -15  124.09   17.80 
   7   0 -15  150.58   16.60 
  -6   0  15    2.20    2.50 
   6   0 -15    1.50    2.80 
   6   0 -15    0.40    1.40 
   5   0 -15 1438.86  121.19 
   5   0 -15 1230.98  121.89 
  -5   0  15 1271.37  123.39 
  -4   0  15    0.30    2.10 
  -4   0  15    2.20    2.30 
   4   0 -15    0.20    1.60 
   4   0 -15    0.00    1.70 
  -3   0  15  550.04   60.19 
   3   0 -15  653.93   59.89 
   3   0 -15  653.83   59.79 
   2   0 -15   -1.30    1.50 
   2   0 -15    0.00    1.50 
  -2   0  15   -0.60    1.90 
  -2   0  15   -0.10    1.60 
  -1   0  15 2433.26  233.08 
   1   0 -15 2669.73  233.08 
   1   0 -15 2601.84  231.88 
   0   0  15    0.60    1.60 
   0   0 -15   -1.00    1.70 
   0   0 -15    2.10    2.00 
   0   0  15    1.20    2.60 
   1   0  15  770.02   63.39 
  -1   0 -15  664.33   63.99 
  -1   0 -15  590.04   65.09 
   1   0  15  661.43   66.09 
   2   0  15    1.50    1.60 
  -2   0 -15    1.00    1.70 
  -2   0 -15    0.30    2.00 
  -2   0 -15    0.00    1.70 
  -3   0 -15 1529.25  149.79 
  -3   0 -15 1453.65  149.99 
   3   0  15 1789.22  147.39 
  -3   0 -15 1694.33  147.99 
  -4   0 -15    2.40    2.80 
  -4   0 -15   -1.70    1.80 
  -4   0 -15   -0.90    1.60 
   4   0  15   -2.30    1.80 
   4   0  15    2.50    1.70 
   5   0  15  314.77   29.60 
  -5   0 -15  276.17   33.30 
  -5   0 -15  248.28   35.40 
   5   0  15  305.07   29.10 
  -6   0 -15   -3.60    2.30 
   6   0  15   -3.50    2.00 
   6   0  15    0.30    1.70 
  -6   0 -15    1.50    2.20 
  -7   0 -15    0.40    2.20 
   7   0  15    3.60    2.80 
   7   0  15    5.10    2.00 
  -7   0 -15    5.60    3.80 
  -8   0 -15   -0.60    2.40 
   8   0  15   -0.50    2.40 
   8   0  15   -1.50    1.20 
   9   0  15   89.09   12.10 
  -9   0 -15  116.99   16.30 
 -10   0 -15    0.40    3.90 
  10   0  15   -2.10    2.40 
 -11   0 -15  137.29   20.20 
 -13  -1  15    5.60    5.50 
  13  -1 -15    5.70    7.50 
 -13   1  15    8.50    5.30 
  13   1 -15   10.50    9.60 
  12  -1 -15   23.90    9.10 
 -12  -1  15   48.40   10.60 
 -12   1  15   26.60    7.90 
  12   1 -15   47.70   11.80 
 -11  -1  15   27.40    8.50 
  11  -1 -15   13.10    7.30 
  11   1 -15   16.90    7.60 
 -11   1  15   21.60    6.50 
  11   1 -15   29.80    7.60 
  10  -1 -15   -2.20    4.30 
 -10  -1  15   -2.50    2.00 
 -10   1  15   -3.80    2.80 
  10   1 -15    5.40    4.20 
   9  -1 -15    1.20    4.10 
  -9  -1  15    5.00    3.50 
   9   1 -15    8.30    4.10 
   9   1 -15    7.30    3.80 
  -8  -1  15   -2.20    1.90 
   8  -1 -15    0.50    3.60 
   8   1 -15    3.20    4.00 
   8   1 -15    3.90    3.10 
   7  -1 -15 2147.89  177.58 
  -7  -1  15 1751.42  179.28 
   7  -1 -15 1683.63  180.38 
  -7   1  15 1841.92  179.98 
   7   1 -15 2054.19  177.18 
   7   1 -15 2169.98  179.28 
  -6  -1  15  776.02   84.19 
   6  -1 -15  822.42   85.59 
   6  -1 -15  951.60   82.69 
  -6   1  15  807.42   84.69 
   6   1 -15  890.61   82.09 
   6   1 -15 1006.80   83.99 
   5  -1 -15 1136.99  109.09 
  -5  -1  15 1025.80  107.59 
   5  -1 -15 1192.58  107.19 
   5   1 -15 1124.99  106.79 
  -5   1  15 1041.50  107.89 
   5   1 -15 1348.67  107.09 
   4  -1 -15   10.80    4.70 
  -4  -1  15    6.60    3.10 
   4  -1 -15   13.40    3.90 
   4   1 -15   17.20    4.60 
  -4   1  15    6.00    3.50 
   4   1 -15    7.50    3.00 
   3  -1 -15 1236.68  111.69 
   3   1 -15 1207.98  111.19 
   3   1 -15 1236.08  110.29 
  -3   1  15 1324.77  111.69 
  -3   1  15 1014.00  111.89 
   2  -1 -15  124.19   16.50 
  -2  -1  15  117.59   15.80 
   2  -1 -15  136.79   16.00 
   2   1 -15  121.89   15.50 
   2   1 -15  131.39   14.20 
  -2   1  15  115.89   16.00 
  -2   1  15  145.49   15.90 
   1  -1 -15    3.20    2.60 
  -1  -1  15    7.20    3.10 
   1  -1 -15    2.90    2.80 
   1   1 -15    8.90    2.80 
  -1   1  15    4.70    3.10 
   1   1 -15    2.70    2.60 
  -1   1  15    5.50    2.80 
   0  -1 -15  749.92   70.49 
   0  -1  15  741.63   70.59 
   0  -1 -15  729.53   70.39 
   0   1 -15  669.83   69.59 
   0   1  15  801.62   70.09 
   0   1  15  715.13   70.69 
   0   1 -15  698.13   67.19 
   1  -1  15  439.06   46.20 
  -1  -1 -15  411.16   45.70 
  -1  -1 -15  469.85   46.10 
   1   1  15  480.85   45.60 
  -1   1 -15  452.65   45.90 
  -1   1 -15  446.46   43.00 
   1   1  15  485.45   47.20 
  -2  -1 -15   47.10    9.30 
  -2  -1 -15   36.80    8.40 
  -2  -1 -15   54.99    8.90 
  -2   1 -15   33.70    9.40 
  -2   1 -15   49.80    6.40 
  -2   1 -15   31.00    7.40 
   2   1  15   43.00    8.00 
  -3  -1 -15   18.90    5.40 
  -3  -1 -15    8.90    4.40 
  -3  -1 -15    9.70    4.10 
  -3   1 -15    7.20    3.40 
  -3   1 -15    7.40    3.70 
   3   1  15    5.30    4.00 
  -3   1 -15    9.90    2.80 
  -4  -1 -15  248.58   30.80 
  -4  -1 -15  323.27   31.20 
  -4  -1 -15  301.97   31.40 
   4  -1  15  277.77   25.40 
   4   1  15  284.07   33.00 
  -4   1 -15  243.98   30.80 
  -4   1 -15  263.27   30.70 
  -5  -1 -15  685.53   68.69 
  -5  -1 -15  630.04   69.19 
   5   1  15  744.33   67.29 
  -5   1 -15  695.93   68.69 
  -5   1 -15  728.53   70.59 
   5   1  15  695.13   67.49 
  -6  -1 -15  143.59   20.30 
  -6  -1 -15  152.68   20.20 
   6   1  15  165.98   18.50 
  -6   1 -15  159.38   21.60 
  -6   1 -15  158.38   20.10 
   6   1  15  145.79   18.70 
  -7  -1 -15    2.70    3.70 
  -7   1 -15   17.30    6.20 
   7   1  15   -4.50    3.30 
  -7   1 -15    7.90    4.80 
   7   1  15    1.90    2.60 
  -8  -1 -15   18.70    7.00 
   8   1  15   17.00    6.40 
   8   1  15   27.40    6.10 
  -8   1 -15   21.00    7.30 
  -9  -1 -15   31.90    8.70 
  -9   1 -15   20.00    7.40 
   9   1  15   32.70    6.50 
 -10  -1 -15   32.60    9.40 
 -10   1 -15   27.20    8.00 
  10   1  15   41.00    7.00 
 -11  -1 -15   -5.20    3.10 
  11   1  15   -1.70    3.00 
 -11   1 -15   -2.80    3.80 
  12  -2 -15   -6.90    6.00 
 -12  -2  15    0.50    4.50 
 -12   2  15    2.60    4.20 
  12   2 -15   -0.90    5.80 
 -11  -2  15    7.90    4.10 
  11  -2 -15    6.30    6.20 
 -11   2  15    1.90    2.20 
  11   2 -15   22.30    8.00 
 -10  -2  15    8.70    4.50 
  10  -2 -15   -6.80    5.10 
  10   2 -15    4.90    5.60 
  10   2 -15    9.00    3.40 
 -10   2  15    6.10    3.50 
   9  -2 -15   63.49   15.50 
  -9  -2  15   50.69   10.90 
   9   2 -15   81.89   10.70 
  -9   2  15   59.39   12.10 
   8  -2 -15  434.46   48.90 
  -8  -2  15  427.16   44.90 
  -8   2  15  401.96   44.90 
   8   2 -15  469.85   46.90 
   7  -2 -15   11.80    6.10 
  -7  -2  15    9.20    4.10 
   7   2 -15   10.80    3.60 
  -7   2  15   11.20    5.10 
   7   2 -15   22.80    7.30 
   6  -2 -15   58.19   13.30 
  -6  -2  15   62.29   10.30 
   6   2 -15   75.29    9.40 
  -6   2  15   55.29   11.40 
  -5  -2  15  675.03   65.39 
   5  -2 -15  718.43   68.99 
  -5   2  15  633.74   65.49 
   4  -2 -15  226.98   23.00 
   4  -2 -15  186.28   24.80 
  -4   2  15  166.88   22.50 
   4   2 -15  222.68   21.80 
   3  -2 -15  118.69   19.00 
   3  -2 -15  163.68   17.80 
  -3  -2  15  187.98   18.00 
   3   2 -15  150.28   17.00 
  -3   2  15  122.39   17.70 
  -2  -2  15   15.20    4.20 
   2  -2 -15    8.10    4.40 
  -2  -2  15    8.80    3.80 
   2  -2 -15    8.70    3.40 
  -2   2  15    8.00    3.30 
   2   2 -15    7.70    2.80 
   1  -2 -15   -1.60    0.90 
  -1  -2  15    1.10    1.30 
  -1  -2  15    1.70    2.20 
   1  -2 -15    1.90    2.80 
   1   2 -15    0.80    1.30 
  -1   2  15    1.20    1.60 
   1   2 -15    0.60    1.20 
   0  -2 -15   10.10    5.10 
   0  -2  15   13.80    3.30 
   0  -2  15   10.90    4.60 
   0  -2 -15   22.20    5.50 
   0   2  15   18.00    5.80 
   0   2 -15   19.60    5.20 
   0   2 -15   17.30    3.40 
  -1  -2 -15  343.77   36.10 
   1  -2  15  309.17   30.20 
  -1  -2 -15  274.17   33.20 
  -1  -2 -15  304.27   34.00 
  -1   2 -15  346.67   34.40 
   1   2  15  365.46   36.10 
   1   2  15  319.77   39.40 
  -1   2 -15  325.67   30.20 
  -2  -2 -15   -0.50    1.80 
  -2  -2 -15    2.90    3.30 
  -2  -2 -15   -1.70    1.70 
  -2   2 -15    2.50    1.90 
  -2   2 -15    3.50    3.00 
  -2   2 -15    2.30    1.20 
  -3  -2 -15  255.97   34.00 
  -3  -2 -15  276.97   31.70 
  -3  -2 -15  327.77   33.90 
  -3   2 -15  289.97   32.30 
  -3   2 -15  300.57   31.80 
  -4  -2 -15  113.39   15.90 
  -4  -2 -15  109.99   16.90 
   4   2  15  117.29   16.10 
  -4   2 -15  123.99   17.00 
  -4   2 -15  121.29   16.10 
  -5  -2 -15  647.54   60.89 
  -5  -2 -15  559.54   58.79 
  -5   2 -15  560.84   60.19 
   5   2  15  582.64   58.89 
  -5   2 -15  585.04   58.59 
  -6  -2 -15  167.68   21.80 
  -6  -2 -15  214.98   24.00 
  -6   2 -15  159.18   21.10 
   6   2  15  169.18   21.60 
  -6   2 -15  145.09   22.50 
  -7  -2 -15  103.19   15.30 
   7   2  15  108.49   15.30 
  -7   2 -15   85.69   17.30 
  -8  -2 -15    6.00    4.70 
   8   2  15    6.00    4.60 
  -8   2 -15    7.80    6.10 
  -8   2 -15    7.10    4.70 
  -9  -2 -15   -1.10    5.10 
   9   2  15    3.10    3.80 
  -9   2 -15    0.60    3.30 
 -10  -2 -15   -4.60    3.10 
 -10   2 -15   -3.00    3.00 
  10   2  15   -2.10    3.40 
  12  -3 -15    4.20    6.40 
 -12   3  15   -2.80    3.10 
  12   3 -15    3.60    5.90 
  11  -3 -15   12.50    7.70 
 -11   3  15    4.00    4.20 
  11   3 -15   15.70    8.40 
 -10  -3  15   47.10   10.20 
  10  -3 -15   90.29   18.40 
 -10   3  15   71.69   12.00 
   9  -3 -15   19.40    8.80 
  -9  -3  15    9.30    3.80 
   9   3 -15   12.70    4.00 
   9   3 -15   30.80    9.20 
  -9   3  15    3.80    3.20 
   8  -3 -15   13.10    7.50 
   8   3 -15    7.60    2.90 
   8   3 -15   23.40    7.60 
  -8   3  15    3.40    3.00 
  -7  -3  15   60.59    9.70 
   7  -3 -15   63.89   15.10 
  -7   3  15   43.40    9.70 
   7   3 -15   65.69    8.90 
   6  -3 -15   17.50    7.40 
  -6  -3  15   16.00    4.90 
   6   3 -15   12.50    3.40 
  -6   3  15   12.60    4.40 
   6   3 -15   26.70    7.10 
   5  -3 -15   49.90   13.20 
  -5  -3  15   57.09    8.90 
   5   3 -15   56.49    7.40 
  -5   3  15   32.90    7.80 
   4  -3 -15    3.80    5.50 
  -4  -3  15    5.00    3.20 
  -4   3  15    5.90    3.20 
   4   3 -15    7.30    2.50 
   4   3 -15   15.90    5.10 
   3  -3 -15   -1.60    3.30 
  -3  -3  15   -4.00    2.70 
  -3   3  15    0.50    1.80 
   3   3 -15    3.90    3.40 
   3   3 -15   -2.10    1.30 
   2  -3 -15    7.60    4.70 
  -2  -3  15    0.10    2.00 
  -2  -3  15    1.70    2.20 
   2   3 -15   -0.60    1.50 
   2   3 -15    1.60    3.00 
  -1  -3  15   30.30    6.60 
  -1  -3  15   29.80    6.30 
   1  -3 -15   24.50    8.60 
  -1   3  15   26.50    7.30 
   1   3 -15   28.60    6.00 
   0  -3  15    3.40    2.40 
   0  -3 -15    0.00    1.80 
   0  -3 -15    0.30    3.40 
   0   3 -15    4.60    2.60 
   0   3 -15    0.40    1.40 
   0   3  15   -1.70    1.90 
   1  -3  15  747.33   78.29 
  -1  -3 -15  769.22   81.09 
  -1  -3 -15  955.60   86.39 
  -1   3 -15  929.71   81.69 
  -1   3 -15  921.81   79.69 
  -1   3 -15  843.22   81.09 
  -2  -3 -15  216.58   29.00 
  -2   3 -15  219.58   25.60 
  -2   3 -15  245.38   22.10 
  -2   3 -15  235.18   23.80 
  -2   3 -15  232.18   26.50 
  -3  -3 -15   55.09   13.20 
  -3   3 -15   47.50    9.90 
  -3   3 -15   55.69    9.50 
  -4  -3 -15   68.09   11.60 
  -4  -3 -15   78.99   14.10 
  -4   3 -15   70.29   11.10 
   4   3  15   62.69   13.80 
  -4   3 -15   77.09   13.10 
  -5  -3 -15   50.39   12.00 
  -5  -3 -15   36.80    8.40 
  -5   3 -15   32.00    8.80 
   5   3  15   36.00    9.70 
  -5   3 -15   40.60    8.50 
  -6  -3 -15   97.19   15.80 
  -6  -3 -15   68.59   14.70 
   6   3  15   89.59   15.00 
  -6   3 -15   61.79   24.00 
  -6   3 -15   69.49   11.80 
  -7  -3 -15    6.30    4.10 
  -7   3 -15   -2.70    4.60 
   7   3  15   10.30    5.90 
  -7   3 -15   10.10    4.20 
  -8  -3 -15   24.20    8.20 
  -8   3 -15   43.20    8.60 
   8   3  15   37.30   10.10 
  -8   3 -15   34.60   10.00 
  -9  -3 -15   -6.00    4.30 
   9   3  15    6.30    4.20 
  -9   3 -15    6.00    3.80 
 -10   3 -15    0.80    3.80 
  10   3  15    5.30    5.10 
  10  -4 -15   -6.30    6.20 
  10   4 -15   -1.50    4.80 
 -10   4  15    0.20    3.40 
   9  -4 -15   66.49   16.70 
  -9   4  15   63.99   11.20 
   8  -4 -15   24.10    9.90 
  -8  -4  15   22.50    6.00 
   8   4 -15   21.10    4.90 
  -8   4  15   13.40    4.80 
   7  -4 -15   24.80    8.80 
  -7  -4  15   10.70    4.10 
   7   4 -15   14.70    4.30 
  -7   4  15   17.50    5.60 
  -6  -4  15    0.90    2.10 
   6  -4 -15   -5.60    3.20 
   6   4 -15   -2.90    3.50 
   6   4 -15   -1.50    1.30 
  -6   4  15    2.10    1.60 
   5  -4 -15   33.00   10.70 
  -5  -4  15   14.20    4.70 
  -5   4  15   12.30    4.30 
   5   4 -15   18.50    3.80 
   4  -4 -15  107.09   17.70 
  -4  -4  15   91.99   13.00 
   4   4 -15  102.69   10.70 
  -4   4  15   67.79   12.40 
  -3  -4  15  130.99   17.10 
   3  -4 -15  114.39   20.60 
   3   4 -15  155.08   15.00 
  -3   4  15  142.99   21.80 
   2  -4 -15   11.30    6.00 
  -2  -4  15   11.50    3.20 
  -2   4  15    2.40    3.40 
   2   4 -15   19.90    5.60 
   2   4 -15    9.60    2.70 
   1  -4 -15  448.16   50.79 
   1  -4 -15  564.44   58.09 
   1   4 -15  555.34   49.40 
  -1   4  15  527.25   53.39 
   0  -4 -15    3.60    4.80 
   0  -4  15    0.20    2.30 
   0  -4 -15    4.40    2.80 
   0   4 -15    4.60    2.00 
   0   4 -15   -0.60    3.10 
   0   4 -15    8.90    4.50 
  -1  -4 -15  105.19   15.30 
  -1  -4 -15  139.19   20.50 
  -1   4 -15  124.59   14.70 
  -1   4 -15  110.49   15.20 
  -1   4 -15  129.69   15.60 
  -2  -4 -15   10.80    4.30 
  -2  -4 -15    8.30    6.00 
  -2   4 -15   15.60    4.20 
  -2   4 -15    5.80    3.20 
  -2   4 -15    7.80    3.90 
  -3  -4 -15   51.49   14.60 
  -3  -4 -15   65.59   11.70 
   3   4  15   62.59   16.10 
  -3   4 -15   62.39    9.80 
  -3   4 -15   79.79   11.70 
  -3   4 -15   72.79    9.20 
  -3   4 -15   85.89    8.00 
  -4  -4 -15   31.60    7.90 
  -4  -4 -15   51.19   12.80 
  -4   4 -15   37.40    8.80 
  -4   4 -15   48.60    7.20 
   4   4  15   18.70    8.40 
  -5  -4 -15   -4.30    3.60 
  -5  -4 -15   -4.30    2.70 
   5   4  15    6.20    5.80 
  -5   4 -15    0.10    1.80 
  -5   4 -15    2.40    3.50 
  -6  -4 -15  193.48   26.80 
  -6  -4 -15  149.88   21.10 
  -6   4 -15  151.48   22.00 
  -6   4 -15  173.48   19.90 
   6   4  15  161.98   23.60 
  -7   4 -15    4.90    2.90 
  -7   4 -15   -0.70    4.90 
   7   4  15   17.30    8.00 
  -8   4 -15    0.00    2.70 
   8   4  15    4.80    6.20 
   8  -5 -15   -1.10    5.20 
   8   5 -15   21.50   11.70 
  -8   5  15    6.60    4.10 
   7  -5 -15    8.80    8.40 
   7   5 -15   -3.20    4.50 
   7   5 -15    1.80    2.00 
  -7   5  15    2.40    2.40 
   6  -5 -15   51.89   14.30 
   6   5 -15   39.10    8.60 
  -6   5  15   23.10    6.20 
   5  -5 -15   65.19   15.70 
   5   5 -15   47.00    6.70 
  -5   5  15   38.00    9.30 
   4  -5 -15   32.00   11.20 
   4   5 -15   38.10    8.70 
   4   5 -15   16.30    3.60 
  -4   5  15   17.70    5.70 
   3  -5 -15   69.89   17.80 
   3   5 -15   80.39    8.60 
  -3   5  15   64.79   11.50 
   2  -5 -15   24.80    5.90 
   2  -5 -15   29.80   11.10 
  -2   5  15   27.40    7.50 
   2   5 -15   33.80    4.40 
   1  -5 -15   15.10    8.00 
   1  -5 -15    5.40    3.70 
   1   5 -15   11.50    2.30 
   1   5 -15    6.60    2.80 
   1   5 -15   21.60    6.00 
   0  -5 -15    6.30    3.10 
   0  -5 -15   -2.90    5.10 
   0   5 -15    1.60    1.70 
   0   5 -15    5.30    3.50 
   0   5 -15    3.70    1.60 
  -1  -5 -15    7.30    6.20 
  -1   5 -15    7.50    2.50 
  -1   5 -15    7.30    2.40 
  -1   5 -15   21.80    5.40 
  -2  -5 -15   20.40    9.40 
  -2  -5 -15   20.20    5.30 
  -2   5 -15   13.00    3.70 
  -2   5 -15   18.50    6.50 
   2   5  15    8.70    7.70 
  -2   5 -15   14.40    3.80 
  -3  -5 -15   -3.20    3.40 
  -3  -5 -15    3.90    6.10 
  -3   5 -15    1.00    2.30 
   3   5  15    9.70    6.00 
  -3   5 -15    0.50    2.00 
  -3   5 -15    2.30    1.80 
  -4  -5 -15   20.90   10.80 
  -4   5 -15   10.50    3.30 
   4   5  15   10.80    6.40 
  -4   5 -15    5.70    3.80 
  -5  -5 -15   -1.50    6.60 
  -5   5 -15    2.50    2.20 
  -5   5 -15    6.80    3.50 
   5   5  15    0.30    5.30 
   6   5  15   -4.40    4.50 
  -6   5 -15   -2.60    3.70 
  -6   5 -15    3.20    2.70 
   7   5  15    9.70    8.50 
  -7   5 -15   20.40    5.20 
   5  -6 -15   11.20    7.30 
  -5   6  15   12.00    4.80 
   5   6 -15   22.40    7.90 
   4  -6 -15    3.10    7.60 
   4   6 -15    2.60    2.10 
  -4   6  15    1.00    3.10 
   4   6 -15    5.80    5.70 
   3  -6 -15    7.30    8.40 
   3   6 -15    8.00    5.00 
   3   6 -15    6.60    2.30 
   2  -6 -15   35.00   12.20 
   2   6 -15   64.39   10.90 
   1  -6 -15    9.50    8.70 
   1   6 -15   47.10    9.30 
   0  -6 -15   21.90   10.50 
   0   6  15   16.70    9.00 
   0   6 -15   36.40    8.10 
  -1  -6 -15    8.30    9.20 
   1   6  15   12.50    8.90 
  -1   6 -15    7.70    5.00 
  -2  -6 -15   63.99   17.90 
   2   6  15   50.49   15.10 
  -3  -6 -15   -1.80    5.90 
   3   6  15   -0.30    6.20 
  13   0 -16    0.10    4.20 
 -13   0  16    0.60    5.70 
 -12   0  16   70.79   14.50 
  12   0 -16   75.69   16.50 
 -11   0  16   -2.10    3.20 
  11   0 -16    0.10    3.80 
 -10   0  16  484.45   53.39 
  10   0 -16  512.05   53.69 
  -9   0  16    1.30    3.10 
   9   0 -16   -1.60    2.50 
  -8   0  16    4.80    3.50 
   8   0 -16   10.80    5.70 
   8   0 -16   10.10    3.90 
   7   0 -16   -0.40    1.40 
  -7   0  16    1.80    2.50 
   7   0 -16   -0.90    2.10 
   6   0 -16   10.10    4.80 
   6   0 -16    4.70    2.30 
  -6   0  16   12.40    4.70 
   5   0 -16   -0.60    1.40 
   5   0 -16    0.30    2.10 
  -5   0  16    1.80    2.80 
   4   0 -16  430.06   44.20 
   4   0 -16  472.35   43.90 
  -4   0  16  416.06   45.30 
   3   0 -16   -1.10    2.20 
  -3   0  16   -2.20    1.70 
  -3   0  16    3.10    1.80 
   3   0 -16   -2.30    1.20 
   2   0 -16 1742.93  152.58 
  -2   0  16 1508.55  152.58 
   2   0 -16 1722.83  151.88 
   1   0 -16    0.00    1.70 
  -1   0  16    0.30    1.60 
   1   0 -16   -1.30    1.80 
  -1   0  16    1.20    1.60 
   0   0 -16  513.55   53.29 
   0   0  16  651.33   52.89 
   0   0 -16  540.25   54.99 
   0   0  16  499.15   54.99 
   1   0  16   -0.90    1.70 
  -1   0 -16   -1.30    1.40 
   1   0  16    2.60    2.10 
  -2   0 -16  349.37   41.00 
   2   0  16  463.05   39.10 
  -2   0 -16  350.36   40.80 
  -2   0 -16  414.26   39.80 
   3   0  16    1.80    2.10 
  -3   0 -16   -0.30    2.00 
  -3   0 -16    3.10    3.10 
  -4   0 -16    6.80    4.10 
   4   0  16    3.70    2.40 
  -4   0 -16    4.70    3.00 
  -5   0 -16   -0.50    2.30 
  -5   0 -16    0.60    2.50 
   5   0  16   -0.20    1.80 
  -5   0 -16    0.70    2.70 
   5   0  16    2.70    2.30 
  -6   0 -16   19.40    6.80 
   6   0  16   28.60    5.70 
   6   0  16   27.50    4.70 
  -6   0 -16   25.70    6.70 
   7   0  16    0.20    1.30 
  -7   0 -16    0.10    2.30 
  -7   0 -16   -0.50    3.20 
  -8   0 -16    6.90    4.60 
   8   0  16    8.90    2.40 
  -8   0 -16    7.50    4.40 
   8   0  16   16.70    3.90 
   9   0  16    1.20    3.10 
  -9   0 -16   -1.30    3.10 
  -9   0 -16   -1.50    4.40 
   9   0  16   -1.40    1.60 
 -10   0 -16    9.00    6.90 
  10   0  16   19.00    3.90 
 -11   0 -16   -2.50    4.30 
  13  -1 -16    0.90    4.30 
 -13  -1  16    8.40    6.90 
 -13   1  16   -0.50    4.60 
  13   1 -16    0.90    6.00 
 -12  -1  16   -3.30    3.70 
  12  -1 -16    2.40    5.80 
  12   1 -16   -0.30    4.10 
 -12   1  16   -0.20    4.80 
  11  -1 -16    2.80    4.30 
 -11  -1  16   -1.50    3.10 
  11   1 -16   -2.40    3.40 
 -11   1  16   -4.00    3.50 
  11   1 -16   -8.10    3.40 
 -10  -1  16   87.09   14.90 
  10  -1 -16   88.19   16.30 
 -10   1  16   65.29   14.70 
  10   1 -16  108.29   16.00 
  10   1 -16  104.39   15.20 
  -9  -1  16   -1.60    3.20 
   9  -1 -16    1.50    3.80 
  -9   1  16    2.00    3.00 
   9   1 -16   -1.40    2.00 
   9   1 -16    0.70    3.50 
   8  -1 -16  101.19   17.60 
  -8  -1  16  104.59   16.20 
   8   1 -16  120.69   14.80 
  -8   1  16   99.19   16.70 
   8   1 -16  131.79   16.90 
  -7  -1  16  268.47   31.90 
   7  -1 -16  271.27   33.10 
   7  -1 -16  280.17   29.90 
   7   1 -16  300.17   29.50 
   7   1 -16  307.77   31.30 
  -7   1  16  227.48   31.00 
  -6  -1  16  365.06   43.40 
   6  -1 -16  425.96   41.60 
   6  -1 -16  406.76   45.00 
  -6   1  16  341.17   43.30 
   6   1 -16  481.25   43.40 
   6   1 -16  472.75   41.90 
   5  -1 -16  175.98   19.10 
  -5  -1  16  122.79   19.00 
   5  -1 -16  162.58   21.10 
   5   1 -16  161.28   18.60 
  -5   1  16  153.28   20.50 
   5   1 -16  185.38   19.30 
  -4  -1  16   15.30    4.70 
   4  -1 -16   17.20    4.90 
   4  -1 -16   17.50    6.00 
   4   1 -16   22.00    5.30 
   4   1 -16   17.60    4.80 
  -4   1  16    8.60    4.00 
  -3  -1  16  123.89   17.00 
   3  -1 -16  127.39   16.50 
   3  -1 -16  133.79   18.10 
   3   1 -16  130.59   16.30 
  -3   1  16  135.49   17.60 
  -3   1  16  158.38   17.00 
   3   1 -16  151.48   16.50 
  -2  -1  16    1.60    1.60 
  -2  -1  16    4.10    2.90 
   2  -1 -16    2.40    2.40 
   2  -1 -16    0.00    1.50 
  -2   1  16   -1.00    1.70 
  -2   1  16   -0.10    1.10 
   2   1 -16    2.30    1.90 
   1  -1 -16  272.57   29.90 
  -1  -1  16  245.28   29.40 
   1  -1 -16  287.97   29.90 
  -1   1  16  266.67   29.90 
   1   1 -16  264.27   29.10 
   1   1 -16  264.07   27.00 
  -1   1  16  300.47   29.20 
   0  -1  16  288.37   33.80 
   0  -1 -16  325.87   34.10 
   0  -1 -16  318.37   34.00 
   0   1 -16  328.37   33.90 
   0   1 -16  285.77   30.80 
   0   1  16  351.66   33.60 
   0   1  16  338.67   35.00 
   1  -1  16   61.39   10.80 
  -1  -1 -16   75.29   11.40 
  -1  -1 -16   64.69   10.80 
   1   1  16   77.79   12.40 
  -1   1 -16   71.29    8.90 
   1   1  16   62.59   10.90 
  -1   1 -16   59.79   10.50 
  -2  -1 -16   13.30    4.70 
  -2  -1 -16   11.30    4.10 
  -2  -1 -16   13.40    5.30 
  -2   1 -16   14.50    4.70 
  -2   1 -16   15.20    3.80 
  -2   1 -16   18.50    5.40 
  -3  -1 -16    8.80    4.20 
  -3  -1 -16    9.20    4.60 
  -3  -1 -16    3.10    3.10 
  -3   1 -16   10.30    2.70 
   3   1  16   -3.90    3.30 
  -3   1 -16   12.70    4.90 
  -3   1 -16    5.10    3.10 
   4  -1  16    2.60    1.10 
   4  -1  16    4.40    1.30 
  -4  -1 -16    1.50    2.20 
  -4  -1 -16    2.60    3.40 
  -4  -1 -16    3.20    4.50 
  -4   1 -16   -1.10    2.50 
  -4   1 -16    2.70    1.50 
  -4   1 -16   -0.80    2.00 
   4   1  16   -1.60    2.10 
  -5  -1 -16   14.50    5.80 
  -5  -1 -16   44.40    9.10 
  -5  -1 -16   20.60    6.20 
  -5   1 -16   27.70    7.70 
   5   1  16   35.10    8.20 
  -5   1 -16   40.50    9.20 
   5   1  16   26.00    7.00 
  -6  -1 -16   -3.20    2.50 
  -6  -1 -16    0.40    3.00 
  -6   1 -16    0.70    3.30 
   6   1  16    2.50    3.30 
  -6   1 -16   -0.80    3.00 
   6   1  16    5.10    3.10 
  -7  -1 -16    2.60    5.30 
  -7   1 -16   16.90    6.70 
  -7   1 -16    0.90    4.00 
   7   1  16    7.10    3.70 
   7   1  16    4.10    3.00 
  -8  -1 -16   36.80    9.10 
  -8   1 -16   38.40    9.90 
  -8   1 -16   33.90   10.10 
   8   1  16   52.29    7.90 
  -9  -1 -16  239.68   30.20 
   9   1  16  256.57   25.70 
  -9   1 -16  233.78   29.50 
  10   1  16   83.29   10.60 
 -10   1 -16   64.29   13.70 
 -11   1 -16   24.00    7.60 
  11   1  16   27.80    6.50 
  12  -2 -16   64.99   17.00 
 -12  -2  16   63.19   13.20 
  12   2 -16  106.19   22.20 
 -12   2  16   96.39   15.50 
 -11  -2  16   27.10    8.10 
  11  -2 -16   26.40   10.50 
  11   2 -16   50.39   12.20 
 -11   2  16   22.90    7.30 
  10  -2 -16   46.00   13.00 
 -10  -2  16   19.40    6.90 
  10   2 -16   50.89    9.90 
 -10   2  16   28.70    7.40 
  10   2 -16   75.49   12.50 
   9  -2 -16   35.30   11.40 
  -9  -2  16   32.40    8.30 
  -9   2  16   36.00    8.60 
   9   2 -16   58.69    9.10 
   8  -2 -16  139.79   20.50 
  -8  -2  16  111.99   16.20 
   8   2 -16  142.89   18.30 
  -8   2  16  103.09   16.40 
   7  -2 -16    1.80    4.80 
  -7  -2  16    9.70    4.10 
   7   2 -16    8.90    3.20 
  -7   2  16   23.50    6.80 
   6  -2 -16  252.37   29.90 
  -6  -2  16  204.38   25.30 
  -6   2  16  175.28   25.20 
   6   2 -16  275.07   24.70 
  -5  -2  16  278.67   32.70 
   5  -2 -16  322.87   36.40 
   5   2 -16  374.46   32.00 
  -5   2  16  257.77   32.70 
   4  -2 -16  243.48   29.60 
  -4   2  16  210.18   26.90 
   4   2 -16  275.17   26.00 
   3  -2 -16  595.14   57.59 
  -3  -2  16  671.23   57.09 
   3  -2 -16  508.95   59.49 
   3   2 -16  576.04   56.59 
  -2  -2  16  540.15   55.69 
   2  -2 -16  530.65   57.49 
   2  -2 -16  603.14   55.99 
  -2   2  16  521.35   56.09 
   2   2 -16  627.94   55.29 
   1  -2 -16   -3.20    1.90 
  -1  -2  16    1.40    2.10 
  -1  -2  16    0.00    1.70 
   1  -2 -16    3.00    1.90 
  -1   2  16    1.10    1.90 
   1   2 -16    1.20    1.60 
   1   2 -16   -0.20    1.10 
   0  -2  16   13.90    5.00 
   0  -2  16   16.00    3.50 
   0  -2 -16   13.20    5.60 
   0  -2 -16   16.50    5.40 
   0   2  16   13.40    5.20 
   0   2 -16   12.90    3.00 
   0   2 -16   11.40    4.40 
  -1  -2 -16   52.49    9.80 
   1  -2  16   60.89    7.40 
  -1  -2 -16   77.79   12.60 
  -1  -2 -16   66.89   10.90 
  -1   2 -16   63.39    7.50 
  -1   2 -16   65.39   10.40 
   1   2  16   68.69   11.70 
   2  -2  16    8.60    2.20 
  -2  -2 -16    1.40    3.00 
  -2  -2 -16   11.60    4.60 
  -2  -2 -16   13.80    5.60 
  -2   2 -16    7.60    3.60 
  -2   2 -16   11.10    4.50 
  -2   2 -16   11.00    2.60 
  -3  -2 -16   58.99   10.00 
  -3  -2 -16   58.49   12.60 
  -3   2 -16   65.89   10.70 
  -3   2 -16   40.50    9.10 
  -4  -2 -16  174.68   22.30 
  -4  -2 -16  167.88   21.00 
  -4   2 -16  148.39   20.60 
  -4   2 -16  188.48   22.70 
  -5  -2 -16    8.90    4.50 
  -5  -2 -16   21.00    6.90 
  -5   2 -16   11.10    4.90 
  -5   2 -16   15.60    5.60 
   5   2  16   26.90    7.60 
  -6  -2 -16   10.60    7.20 
  -6  -2 -16   16.70    5.80 
   6   2  16   29.50    8.00 
  -6   2 -16   30.50    8.60 
  -6   2 -16   27.00    7.20 
  -7  -2 -16    4.40    3.60 
  -7   2 -16    1.80    4.40 
  -7   2 -16    2.40    3.40 
   7   2  16    3.60    4.00 
  -8  -2 -16    0.50    4.10 
  -8   2 -16    8.20    4.50 
  -8   2 -16   11.70    6.30 
   8   2  16   13.80    5.30 
  -9  -2 -16   28.20    9.30 
   9   2  16   28.70    7.50 
  -9   2 -16   28.90    8.50 
 -10  -2 -16   13.10    7.80 
  10   2  16   35.20    8.40 
 -10   2 -16   14.80    5.80 
  11  -3 -16  154.58   23.90 
 -11   3  16  124.19   19.30 
 -10  -3  16   90.39   13.30 
  10  -3 -16   82.69   19.00 
 -10   3  16   56.09   12.10 
  -9  -3  16    3.30    2.90 
   9  -3 -16    2.70    5.20 
  -9   3  16    1.10    2.30 
   9   3 -16    3.90    4.90 
   9   3 -16   -0.20    2.40 
   8  -3 -16   16.40    8.10 
  -8   3  16   13.30    4.90 
   8   3 -16   31.20    9.20 
   8   3 -16   15.60    4.10 
   7  -3 -16   -4.90    3.60 
  -7  -3  16    0.60    2.00 
   7   3 -16    1.90    1.90 
  -7   3  16   -0.10    3.30 
   7   3 -16    1.60    4.70 
   6  -3 -16  100.09   17.20 
  -6  -3  16   85.89   12.80 
  -6   3  16   69.29   12.50 
   6   3 -16  112.39   11.90 
   5  -3 -16  102.89   16.40 
  -5  -3  16   83.39   12.20 
  -5   3  16   67.99   11.70 
   4  -3 -16   -0.20    2.90 
  -4  -3  16   -1.70    2.10 
  -4   3  16   -1.40    1.80 
   4   3 -16    2.20    1.90 
   4   3 -16    4.20    3.40 
  -3  -3  16  458.45   52.69 
   3  -3 -16  501.55   55.19 
  -3   3  16  485.05   51.79 
   3   3 -16  599.64   49.99 
  -2  -3  16  462.35   50.39 
  -2  -3  16  493.75   49.90 
   2  -3 -16  501.45   53.49 
  -2   3  16  456.65   50.29 
   2   3 -16  560.44   48.50 
  -1  -3  16  111.89   14.80 
   1  -3 -16  102.89   17.10 
  -1  -3  16   98.59   12.90 
   1   3 -16  129.39   14.30 
  -1   3  16  101.69   15.40 
   0  -3 -16  447.26   45.90 
   0  -3 -16  348.47   40.50 
   0  -3  16  368.56   38.50 
   0   3 -16  433.66   40.80 
   0   3  16  433.16   43.40 
  -1  -3 -16  117.29   17.70 
  -1  -3 -16   81.69   13.20 
   1  -3  16   96.99   11.80 
  -1   3 -16  110.59   12.60 
  -1   3 -16  102.79   14.10 
  -1   3 -16  117.09   14.80 
  -2  -3 -16   15.10    7.70 
  -2   3 -16   16.00    4.30 
  -2   3 -16   12.40    5.00 
  -2   3 -16   12.80    5.60 
  -2   3 -16   18.20    3.00 
  -3  -3 -16  270.87   34.20 
  -3  -3 -16  362.36   38.90 
  -3   3 -16  319.57   34.10 
  -3   3 -16  335.77   35.70 
  -4  -3 -16   42.40   10.80 
  -4  -3 -16   30.40    7.60 
  -4   3 -16   25.60    6.80 
   4   3  16   43.90   10.60 
  -4   3 -16   35.50    8.60 
  -5  -3 -16  163.78   22.40 
  -5  -3 -16  207.68   26.20 
   5   3  16  193.08   24.50 
  -5   3 -16  172.88   21.90 
  -5   3 -16  181.98   24.40 
  -6  -3 -16    0.60    3.10 
  -6  -3 -16    4.50    5.00 
   6   3  16    5.60    5.30 
  -6   3 -16    1.40    4.60 
  -6   3 -16    0.50    2.50 
  -7  -3 -16    4.50    3.60 
  -7   3 -16   -0.80    4.70 
   7   3  16   -4.00    4.10 
  -7   3 -16    7.90    4.20 
  -8  -3 -16    7.50    5.80 
   8   3  16   17.00    7.20 
  -8   3 -16   19.80    5.90 
   9   3  16    4.60    4.00 
  -9   3 -16    3.70    3.30 
  10   4 -16   10.10    7.50 
 -10   4  16    2.60    3.00 
   9  -4 -16   42.80   12.80 
  -9   4  16   26.30    6.80 
   8  -4 -16   27.70   10.60 
  -8  -4  16    9.70    5.10 
   8   4 -16   37.60    9.80 
  -8   4  16   19.00    6.00 
   7  -4 -16   -4.30    4.00 
  -7  -4  16   -0.70    2.80 
   7   4 -16    3.70    4.50 
   7   4 -16    2.80    1.70 
  -7   4  16   -0.30    2.00 
   6  -4 -16   47.00   13.50 
  -6  -4  16   40.20    8.00 
   6   4 -16   45.40    6.40 
  -6   4  16   28.50    8.00 
  -5  -4  16  387.36   40.20 
   5  -4 -16  390.46   45.80 
  -5   4  16  327.37   39.90 
   5   4 -16  438.56   37.80 
   4  -4 -16   36.80   17.50 
  -4  -4  16   25.80    6.90 
  -4   4  16   24.10    6.50 
   4   4 -16   34.70    5.20 
   3  -4 -16    1.70    4.70 
  -3  -4  16    0.50    2.50 
   3   4 -16    1.50    1.30 
  -3   4  16    2.50    2.40 
   3   4 -16    2.60    3.40 
  -2  -4  16   26.20    5.90 
   2   4 -16   41.30    7.80 
   2   4 -16   24.60    4.40 
   1  -4 -16   41.50   12.40 
   1  -4 -16   38.80    8.60 
  -1   4  16   34.20   11.30 
   1   4 -16   57.09    7.50 
   0  -4  16    7.20    3.50 
   0  -4 -16   -0.70    5.00 
   0  -4 -16    6.20    4.00 
   0   4 -16   12.90    3.60 
   0   4 -16   13.50    4.80 
   0   4 -16   23.20    5.10 
  -1  -4 -16   -0.20    3.40 
  -1  -4 -16    1.90    2.70 
  -1   4 -16   -0.40    1.40 
  -1   4 -16    1.50    1.80 
  -1   4 -16   -3.20    1.90 
  -1   4 -16    1.60    2.90 
  -2  -4 -16    4.10    3.20 
  -2  -4 -16    1.50    5.20 
  -2   4 -16    8.20    2.70 
  -2   4 -16    5.70    3.30 
  -2   4 -16    5.80    3.50 
  -3  -4 -16   -0.20    4.50 
  -3  -4 -16    2.00    3.40 
  -3   4 -16    4.40    2.80 
   3   4  16    0.30    3.60 
  -3   4 -16    5.00    1.60 
  -3   4 -16    5.70    2.60 
  -4  -4 -16   58.89   11.10 
  -4  -4 -16   52.59   12.80 
  -4   4 -16   39.30    9.80 
  -4   4 -16   53.69    8.50 
   4   4  16   36.50   10.50 
  -5  -4 -16   27.30   10.30 
  -5  -4 -16   31.40    8.10 
  -5   4 -16   23.40    7.90 
   5   4  16   25.90    9.60 
  -5   4 -16   33.10    7.30 
  -6  -4 -16   51.49   11.30 
  -6  -4 -16   72.39   16.00 
  -6   4 -16   68.19   10.80 
   6   4  16   64.39   15.40 
  -6   4 -16   61.29   12.80 
   7   4  16    2.90    6.00 
  -7   4 -16   -5.30    4.60 
  -7   4 -16    7.70    3.40 
  -8   4 -16   26.30    7.30 
   8   4  16   33.10    9.90 
   8  -5 -16   14.80    8.60 
   8   5 -16    3.60    6.20 
  -8   5  16   -2.00    2.30 
   7  -5 -16   92.29   21.20 
   7   5 -16   92.49   11.80 
   6  -5 -16   28.60   10.80 
  -6   5  16   23.80    6.80 
   6   5 -16   52.69   11.10 
   5  -5 -16   19.90    9.50 
  -5   5  16   10.40    4.80 
   5   5 -16   10.80    3.20 
   5   5 -16   36.00    9.20 
   4  -5 -16   97.39   17.60 
   4   5 -16   91.59   10.40 
  -4   5  16   84.39   13.50 
   3  -5 -16   -3.10    3.90 
   3   5 -16    2.80    1.90 
  -3   5  16   -0.70    2.70 
   3   5 -16    4.40    5.00 
   2  -5 -16   76.19   18.20 
  -2   5  16   76.59   12.70 
   2   5 -16   81.69    9.00 
   1  -5 -16   38.80    8.50 
   1  -5 -16   36.90   11.80 
   1   5 -16   37.30    6.60 
   1   5 -16   51.99    5.90 
   0  -5 -16    9.90    6.60 
   0   5 -16   21.60    5.70 
   0   5 -16    6.80    2.40 
   0   5 -16    8.50    3.00 
  -1  -5 -16   45.40   13.00 
  -1  -5 -16   28.30    6.60 
  -1   5 -16   39.40    5.80 
  -1   5 -16   31.00    5.40 
  -2  -5 -16    4.10    5.80 
  -2  -5 -16    1.90    3.20 
  -2   5 -16   -0.20    1.70 
  -2   5 -16    4.40    2.00 
  -2   5 -16    6.00    3.50 
   2   5  16   -1.90    5.00 
  -2   5 -16   -0.50    5.30 
  -3  -5 -16   11.00    5.10 
  -3  -5 -16    7.00    7.10 
   3   5  16   25.00   10.00 
  -3   5 -16   13.40    3.90 
  -3   5 -16   14.40    4.50 
  -4  -5 -16   15.10    9.70 
  -4   5 -16   16.80    4.40 
  -4   5 -16   21.50    5.80 
   4   5  16   16.80    8.10 
  -5  -5 -16    3.80    6.80 
  -5   5 -16    6.40    3.40 
   5   5  16    3.70    6.80 
  -6   5 -16    5.30    5.20 
   6   5  16    7.10   11.00 
  -6   5 -16    1.30    2.60 
   5  -6 -16    8.20   13.80 
  -5   6  16   -2.30    3.10 
   5   6 -16   -0.80    5.40 
   4  -6 -16    0.30    6.00 
   4   6 -16   -3.10    4.10 
   4   6 -16    1.30    2.00 
  -4   6  16   -1.70    2.50 
   3  -6 -16   22.60   10.50 
   3   6 -16   20.70    4.10 
   3   6 -16   49.00   10.20 
   2  -6 -16   10.30    8.60 
   2   6 -16    7.70    2.00 
   2   6 -16    8.60    5.50 
   1  -6 -16    9.90    8.20 
   1   6 -16   37.20    8.40 
   0  -6 -16   -9.50   10.00 
   0   6 -16    2.60    5.00 
  -1  -6 -16    9.70    7.40 
   1   6  16   -3.10    5.20 
  -1   6 -16    4.00    4.50 
  -2  -6 -16    4.30    9.40 
   2   6  16   10.70    7.20 
  -2   6 -16   21.60    6.20 
  -3  -6 -16    1.20    8.40 
   3   6  16   14.90    7.90 
 -12   0  17   -2.20    5.20 
  12   0 -17    9.40    6.50 
 -11   0  17   17.70    6.80 
  11   0 -17   -2.80    3.50 
  10   0 -17    4.40    4.50 
 -10   0  17    6.60    4.60 
   9   0 -17  132.79   15.50 
  -9   0  17   99.79   17.50 
   9   0 -17   94.19   27.60 
   8   0 -17   -1.20    1.40 
  -8   0  17    1.00    2.70 
   8   0 -17   -0.70    2.80 
   7   0 -17   51.69   11.60 
   7   0 -17   51.49    8.70 
  -7   0  17   50.69   11.60 
   6   0 -17    2.20    3.00 
  -6   0  17    1.30    2.10 
  -5   0  17  649.93   68.69 
   5   0 -17  753.92   66.69 
   5   0 -17  670.23   67.49 
   4   0 -17    0.50    2.40 
   4   0 -17   -0.80    1.60 
  -4   0  17   -0.30    1.90 
   3   0 -17  768.02   68.59 
  -3   0  17  646.64   69.09 
   3   0 -17  713.73   68.19 
   2   0 -17    1.30    2.10 
  -2   0  17    2.10    2.10 
   2   0 -17    0.00    1.40 
  -2   0  17    0.20    1.90 
   1   0 -17 1427.46  131.09 
  -1   0  17 1370.56  132.79 
   1   0 -17 1478.05  132.59 
   0   0  17    4.40    2.70 
   0   0 -17    1.50    2.40 
   0   0 -17    2.70    2.80 
   0   0  17    2.70    2.70 
  -1   0 -17   25.20    6.20 
   1   0  17   37.50    5.90 
   1   0  17   20.70    6.30 
  -1   0 -17   37.30    7.50 
  -2   0 -17   -0.90    2.20 
  -2   0 -17   -0.10    1.90 
   2   0  17   -1.40    1.60 
  -2   0 -17   -1.10    1.70 
   3   0  17   30.10    5.70 
  -3   0 -17   16.70    5.90 
  -3   0 -17   25.70    6.10 
  -3   0 -17   12.60    4.80 
   4   0  17   -0.40    1.80 
  -4   0 -17    5.30    3.50 
  -4   0 -17   -2.70    2.10 
  -4   0 -17   -0.70    2.10 
   5   0  17 1142.69  106.49 
  -5   0 -17 1004.10  110.99 
   5   0  17 1137.89  106.49 
  -5   0 -17 1361.26  108.29 
  -5   0 -17 1152.48  110.89 
   6   0  17   -0.40    2.10 
   6   0  17    2.10    1.90 
  -6   0 -17   -2.20    2.90 
  -6   0 -17    3.80    3.60 
  -7   0 -17   59.09   11.60 
   7   0  17   32.00    6.00 
  -7   0 -17   20.80    7.70 
   7   0  17   34.70    4.90 
   8   0  17    4.20    2.80 
  -8   0 -17   -3.80    1.90 
   8   0  17    1.30    1.50 
  -8   0 -17   -1.90    4.00 
   9   0  17    7.40    3.90 
  -9   0 -17    6.20    4.20 
 -10   0 -17   -2.90    3.60 
  10   0  17    0.80    2.30 
 -11   0 -17   12.70    6.00 
 -13  -1  17    0.20    5.20 
  13  -1 -17   -1.60    5.80 
 -13   1  17   -4.10    4.10 
  13   1 -17    3.60    6.30 
 -12  -1  17   20.50    8.60 
  12  -1 -17   33.50   11.50 
  12   1 -17   31.80   10.00 
 -12   1  17   30.30    9.50 
 -11  -1  17   70.29   16.00 
  11  -1 -17   64.49   16.30 
  11   1 -17   94.59   15.40 
 -11   1  17   70.39   14.60 
  11   1 -17   91.59   18.00 
 -10  -1  17   -1.00    3.90 
  10  -1 -17    8.80    6.10 
  10   1 -17    2.10    3.80 
  10   1 -17   11.00    6.10 
 -10   1  17    5.10    3.50 
  -9  -1  17    5.50    4.20 
   9  -1 -17    3.90    6.50 
  -9   1  17   11.50    5.10 
   9   1 -17   14.00    6.40 
   9   1 -17   13.10    4.80 
   8  -1 -17   61.79   15.00 
  -8  -1  17   55.09   12.20 
  -8   1  17   69.29   13.90 
   8   1 -17   79.39   10.90 
   8   1 -17   79.99   12.70 
  -7  -1  17  695.13   77.59 
   7  -1 -17  760.12   79.49 
  -7   1  17  772.02   78.69 
   7   1 -17  881.11   75.59 
   7   1 -17  832.82   77.09 
   6  -1 -17  227.68   28.30 
   6  -1 -17  245.48   24.80 
  -6  -1  17  179.58   25.60 
  -6   1  17  229.58   27.40 
   6   1 -17  240.28   25.60 
   6   1 -17  221.78   24.30 
   5  -1 -17  884.21   89.79 
  -5  -1  17  744.03   87.99 
   5  -1 -17 1028.10   87.49 
   5   1 -17  960.80   87.19 
   5   1 -17  998.80   86.99 
   4  -1 -17    3.50    2.90 
   4  -1 -17    6.40    3.50 
  -4  -1  17    5.80    2.80 
  -4   1  17    6.30    4.00 
   4   1 -17    6.20    3.20 
   4   1 -17   11.10    4.10 
   3  -1 -17  593.94   59.49 
  -3  -1  17  537.25   58.59 
   3  -1 -17  621.44   58.39 
  -3   1  17  553.74   58.99 
   3   1 -17  618.14   56.79 
   3   1 -17  641.24   58.19 
   2  -1 -17   -1.00    2.10 
   2  -1 -17    2.00    2.80 
  -2  -1  17    0.10    2.20 
  -2  -1  17    1.70    1.70 
   2   1 -17    0.50    2.20 
   2   1 -17    2.00    1.90 
  -2   1  17    4.50    2.60 
  -2   1  17   -1.10    1.20 
   1  -1 -17  498.05   49.20 
   1  -1 -17  482.45   50.19 
  -1  -1  17  418.16   49.30 
   1   1 -17  474.25   46.30 
  -1   1  17  456.55   49.30 
   1   1 -17  492.15   48.90 
  -1   1  17  576.14   48.90 
   0  -1  17   60.59   11.70 
   0  -1 -17   52.49    9.30 
   0  -1 -17   58.29    9.80 
   0   1  17   65.99    9.90 
   0   1 -17   57.69    7.90 
   0   1 -17   56.99    9.70 
   0   1  17   53.69   11.70 
  -1  -1 -17    0.70    2.40 
  -1  -1 -17    5.10    3.00 
   1  -1  17   -2.10    1.50 
   1  -1  17    4.60    2.40 
  -1   1 -17    2.10    2.00 
   1   1  17   -1.40    2.10 
  -1   1 -17    0.20    1.80 
   1   1  17    3.40    2.60 
  -2  -1 -17   27.50    7.70 
  -2  -1 -17   36.50    8.60 
   2   1  17   38.70    8.30 
  -2   1 -17   32.40    5.60 
  -2   1 -17   29.70    8.00 
  -2   1 -17   23.10    7.00 
  -3  -1 -17  344.47   40.50 
  -3  -1 -17  417.66   40.90 
  -3  -1 -17  329.17   40.50 
  -3   1 -17  362.66   41.10 
  -3   1 -17  384.86   40.90 
   3   1  17  406.96   40.10 
  -3   1 -17  431.16   37.30 
  -4  -1 -17   -1.90    2.20 
   4  -1  17   -0.20    0.90 
  -4  -1 -17    2.60    2.50 
   4  -1  17    5.40    1.40 
  -4  -1 -17   -0.80    2.30 
  -4   1 -17    2.50    2.20 
  -4   1 -17    1.80    2.00 
   4   1  17   -2.50    2.10 
  -5  -1 -17   -0.70    3.10 
  -5  -1 -17   -3.40    2.80 
  -5  -1 -17    8.40    4.00 
   5   1  17    0.00    3.10 
  -5   1 -17    4.10    3.60 
   5   1  17    5.00    3.40 
  -5   1 -17    0.80    3.90 
  -6  -1 -17  144.29   32.90 
  -6  -1 -17  127.19   17.80 
   6   1  17  119.19   16.00 
   6   1  17  132.59   16.80 
  -6   1 -17  133.99   18.10 
  -6   1 -17   92.19   19.20 
  -7  -1 -17   93.29   15.10 
   7   1  17   77.49   14.50 
  -7   1 -17   74.09   16.80 
   7   1  17  105.29   12.70 
  -7   1 -17   80.89   14.00 
  -8  -1 -17   -0.70    2.80 
  -8   1 -17   -2.00    2.90 
  -8   1 -17   -1.20    3.40 
   8   1  17   -1.40    2.50 
  -9  -1 -17    0.50    3.30 
   9   1  17    2.70    2.80 
 -10  -1 -17    4.20    6.10 
  10   1  17   -1.10    2.80 
 -10   1 -17   -0.10    4.80 
  12  -2 -17    8.10    7.00 
  12   2 -17   -1.90    4.80 
 -12   2  17    1.60    4.20 
 -11  -2  17   42.50   10.70 
  11  -2 -17   33.80   11.80 
 -11   2  17   30.10    8.80 
  11   2 -17   59.69   12.80 
 -10  -2  17   31.30    8.90 
  10  -2 -17   48.30   13.00 
  10   2 -17   37.30    8.00 
 -10   2  17   52.29   11.40 
  -9  -2  17   34.30    9.50 
   9  -2 -17   39.50   12.40 
  -9   2  17   37.30    9.80 
   9   2 -17   58.49    9.10 
   8  -2 -17   52.19   13.60 
  -8  -2  17   34.50    8.30 
  -8   2  17   44.60    9.40 
  -7  -2  17    8.40    5.20 
   7  -2 -17    4.60    5.40 
   7   2 -17    7.60    5.30 
  -7   2  17    3.60    3.80 
   7   2 -17    5.90    2.60 
  -6  -2  17  405.36   44.40 
   6  -2 -17  483.15   49.40 
  -6   2  17  417.56   45.20 
  -5  -2  17    5.60    2.80 
   5  -2 -17    8.50    5.10 
   5   2 -17   21.20    5.80 
  -5   2  17    5.30    3.20 
   5   2 -17    5.50    2.50 
   4  -2 -17    7.50    5.20 
  -4  -2  17   -0.90    1.40 
  -4   2  17   -1.20    1.80 
   4   2 -17    2.30    2.20 
   4   2 -17    5.00    3.10 
   3  -2 -17  283.67   35.20 
   3   2 -17  338.97   32.70 
   2  -2 -17  101.79   16.50 
   2  -2 -17  101.89   14.90 
  -2  -2  17  142.79   14.30 
  -2   2  17   97.99   15.10 
   2   2 -17  114.49   13.20 
   2   2 -17  121.59   14.80 
   1  -2 -17   24.60    6.30 
   1  -2 -17   39.70    9.90 
  -1  -2  17   30.90    7.60 
  -1  -2  17   47.80    6.30 
   1   2 -17   39.50    5.60 
   1   2 -17   26.70    6.40 
  -1   2  17   35.60    8.40 
   0  -2  17   85.89   12.90 
   0  -2 -17   81.89   13.60 
   0  -2  17   90.99    9.90 
   0  -2 -17   88.29   12.80 
   0   2 -17   88.89   12.50 
   0   2 -17   78.09    9.60 
   0   2  17   87.09   13.90 
  -1  -2 -17   59.19   10.20 
   1  -2  17   59.49    6.70 
  -1  -2 -17   45.70    9.70 
  -1  -2 -17   53.19   11.90 
  -1   2 -17   36.20    8.30 
  -1   2 -17   57.79    7.00 
   1   2  17   50.89   11.40 
  -2  -2 -17   40.40   10.10 
  -2  -2 -17   61.09   11.10 
   2  -2  17   56.29    6.40 
  -2   2 -17   56.39   11.40 
  -2   2 -17   62.79    7.20 
  -2   2 -17   50.69   10.80 
  -3  -2 -17  127.89   17.20 
  -3  -2 -17  129.89   18.30 
  -3   2 -17  125.79   18.00 
  -3   2 -17  141.29   17.90 
  -4  -2 -17    8.30    4.90 
  -4  -2 -17    3.00    2.30 
  -4   2 -17    7.90    3.50 
  -4   2 -17   -0.20    2.90 
  -5  -2 -17  134.99   20.40 
  -5  -2 -17  202.18   23.40 
   5   2  17  157.98   20.60 
  -5   2 -17  153.88   20.70 
  -5   2 -17  159.58   22.20 
  -6  -2 -17   19.70    6.90 
  -6  -2 -17    3.80    3.60 
  -6   2 -17   11.50    4.90 
  -6   2 -17   11.90    6.00 
   6   2  17   14.30    5.90 
  -7  -2 -17   88.39   15.40 
   7   2  17  109.59   15.30 
  -7   2 -17  117.59   16.30 
  -7   2 -17   74.19   16.90 
  -8  -2 -17   53.69   12.40 
  -8   2 -17   54.49   13.80 
   8   2  17   70.49   11.60 
  -8   2 -17   54.19   12.10 
  -9  -2 -17    4.40    5.30 
   9   2  17    2.20    3.80 
  -9   2 -17    5.50    4.00 
 -10  -2 -17    6.00    5.20 
 -10   2 -17    7.60    5.70 
  11  -3 -17    8.40    8.30 
 -11   3  17    6.90    4.10 
  11   3 -17    9.80    8.20 
  10  -3 -17    4.00    7.30 
 -10  -3  17    2.60    4.30 
 -10   3  17   -0.40    3.40 
  10   3 -17   11.00    7.10 
   9  -3 -17   34.20   12.10 
  -9  -3  17   13.00    4.80 
   9   3 -17   25.70    5.80 
  -9   3  17   23.10    6.50 
   8  -3 -17  159.38   24.90 
   8   3 -17  167.68   19.00 
  -7  -3  17    4.80    3.40 
  -7   3  17    3.50    3.20 
   7   3 -17   15.10    6.60 
   7   3 -17    7.30    2.80 
  -6  -3  17   67.49   11.50 
   6  -3 -17   78.09   17.40 
   6   3 -17   93.89   10.80 
   5  -3 -17   41.20   11.30 
  -5  -3  17   30.30    7.20 
  -5   3  17   24.80    6.80 
   5   3 -17   35.60    6.00 
   4  -3 -17    7.60    5.50 
   4   3 -17    7.70    3.60 
  -4   3  17    2.00    2.60 
   4   3 -17    7.30    4.00 
  -3  -3  17   33.20    8.10 
   3  -3 -17   26.00    9.10 
  -3   3  17   32.30    8.00 
   3   3 -17   39.90    6.50 
   2  -3 -17   83.49   15.00 
  -2  -3  17   78.29   13.10 
   2   3 -17   89.69   11.40 
  -2   3  17   74.89   12.60 
  -1  -3  17   -0.80    2.70 
  -1  -3  17    2.50    2.80 
   1  -3 -17    0.50    3.70 
   1   3 -17    1.70    2.80 
  -1   3  17   -1.00    2.00 
   1   3 -17    1.60    2.30 
   0  -3 -17   15.30    5.10 
   0  -3 -17   27.00    9.30 
   0  -3  17   30.70    5.30 
   0   3 -17   26.20    6.40 
   0   3  17   29.10    7.40 
   1  -3  17    0.40    1.40 
  -1  -3 -17    1.00    4.90 
  -1   3 -17    1.30    2.70 
  -1   3 -17   -1.90    2.10 
  -1   3 -17    2.00    1.60 
  -1   3 -17    0.50    1.70 
  -2  -3 -17  507.35   54.39 
  -2   3 -17  543.05   51.59 
  -2   3 -17  529.35   47.30 
  -2   3 -17  466.85   50.09 
  -2   3 -17  459.95   45.70 
  -3  -3 -17    0.80    4.10 
  -3  -3 -17    8.50    4.00 
  -3   3 -17    1.40    3.20 
  -3   3 -17    1.10    2.20 
  -4  -3 -17  154.28   21.80 
  -4  -3 -17  124.09   17.70 
   4   3  17  127.99   19.20 
  -4   3 -17  121.69   17.40 
  -4   3 -17  145.79   19.60 
  -5  -3 -17   47.80   11.30 
  -5  -3 -17   77.29   16.10 
   5   3  17   53.39   12.70 
  -5   3 -17   54.99   12.00 
  -5   3 -17   67.49   10.90 
  -6  -3 -17  358.26   39.00 
  -6  -3 -17  310.47   34.70 
   6   3  17  319.07   35.70 
  -6   3 -17  239.78   34.80 
  -6   3 -17  288.37   33.40 
  -7  -3 -17    4.60    4.90 
  -7   3 -17    8.70    6.40 
   7   3  17    4.90    4.00 
  -7   3 -17   -1.60    2.80 
  -8  -3 -17    1.40    4.60 
  -8   3 -17    3.00    4.10 
   8   3  17    3.60    5.30 
   9   3  17    1.20    4.20 
  -9   3 -17    0.30    2.90 
  10  -4 -17   12.70    8.50 
  10   4 -17    7.80    6.70 
 -10   4  17    7.90    3.80 
   9  -4 -17   -3.70    5.80 
  -9   4  17   -1.00    2.80 
   9   4 -17    2.00    6.30 
   8  -4 -17   15.60    8.40 
  -8  -4  17    5.00    6.90 
   8   4 -17   21.80    7.80 
   8   4 -17    9.80    3.30 
  -8   4  17    8.80    4.60 
  -7  -4  17   -3.50    2.80 
  -7   4  17    3.20    2.30 
   7   4 -17   -1.60    4.10 
   6  -4 -17   42.50   13.90 
  -6  -4  17   27.20    7.30 
   6   4 -17   44.80    6.60 
  -6   4  17   29.60    7.80 
   5  -4 -17   94.69   16.30 
  -5  -4  17   69.49   11.40 
   5   4 -17   72.09    8.90 
  -5   4  17   44.50   10.20 
  -4  -4  17  105.69   16.80 
   4  -4 -17  154.98   22.40 
   4   4 -17  148.39   15.10 
   3  -4 -17   11.30    6.60 
  -3  -4  17   21.10    5.50 
   3   4 -17   14.00    3.90 
  -3   4  17    7.40    3.90 
   3   4 -17   21.90    6.40 
  -2  -4  17   12.50    4.40 
   2   4 -17   11.50    3.20 
   2   4 -17   27.20    6.30 
  -2   4  17    6.30    4.00 
   1  -4 -17    3.60    2.70 
   1   4 -17    1.70    1.80 
  -1   4  17    4.60    3.10 
   1   4 -17    2.50    2.80 
   0  -4  17   22.80    5.40 
   0  -4 -17   14.70   13.10 
   0  -4 -17   22.50    6.40 
   0   4 -17   28.90    5.90 
   0   4 -17   29.00    6.50 
  -1  -4 -17   48.60   13.50 
  -1  -4 -17   40.20   11.90 
  -1   4 -17   32.20    7.70 
  -1   4 -17   49.10    8.10 
  -1   4 -17   45.40    7.80 
  -2  -4 -17  196.58   26.80 
  -2  -4 -17  149.59   21.10 
  -2   4 -17  171.28   20.50 
  -2   4 -17  190.38   21.50 
  -2   4 -17  184.68   20.30 
  -3  -4 -17   27.10    9.40 
  -3  -4 -17   10.10    6.30 
  -3   4 -17   27.30    4.20 
   3   4  17   30.00    9.20 
  -3   4 -17   28.70    6.80 
  -3   4 -17   19.70    5.60 
  -4  -4 -17   11.20    5.50 
  -4  -4 -17   27.10   10.40 
   4   4  17   16.50    7.70 
  -4   4 -17   21.70    6.70 
  -4   4 -17    6.60    3.60 
  -5  -4 -17    3.30    4.00 
  -5  -4 -17   13.70    8.10 
   5   4  17    4.70    5.20 
  -5   4 -17   19.30    6.00 
  -5   4 -17    2.00    2.60 
  -6  -4 -17  103.59   17.50 
  -6   4 -17   94.19   12.80 
   6   4  17   71.49   17.10 
  -6   4 -17   63.39   14.40 
   7   4  17    8.70    6.80 
  -7   4 -17   12.00    5.80 
   8   4  17   10.50    8.20 
  -8   4 -17    6.80    3.90 
   8  -5 -17   27.30   13.00 
   7  -5 -17   11.20    7.50 
   7   5 -17   17.90    7.40 
   6  -5 -17   12.30    8.00 
  -6   5  17    5.00    3.90 
   6   5 -17   37.70   10.20 
   6   5 -17   15.40    5.40 
   5  -5 -17    7.90    7.10 
   5   5 -17   33.70    8.80 
   5   5 -17   20.90    4.20 
   4  -5 -17   27.50   11.00 
   4   5 -17   25.30    4.60 
  -4   5  17   19.60    6.40 
   3  -5 -17  172.58   27.90 
  -3   5  17  164.98   22.70 
   3   5 -17  194.28   18.60 
   2  -5 -17   12.90    7.40 
   2  -5 -17    0.20    3.50 
   2   5 -17    7.30    5.10 
  -2   5  17    5.70    3.30 
   2   5 -17    3.80    1.90 
   1  -5 -17   -6.40    5.10 
   1   5 -17    2.20    2.20 
   1   5 -17    6.20    2.10 
   1   5 -17    9.20    5.00 
   0  -5 -17    4.50    6.30 
   0   5 -17    8.00    3.10 
   0   5 -17    4.40    2.10 
   0   5 -17   14.00    4.90 
  -1  -5 -17    7.30    4.20 
  -1  -5 -17    9.20    7.10 
  -1   5 -17    8.40    2.90 
  -1   5 -17    4.60    2.70 
  -2  -5 -17   18.90    6.30 
  -2  -5 -17   13.90    7.80 
  -2   5 -17   19.10    4.40 
   2   5  17    9.20    6.90 
  -2   5 -17   23.10    4.90 
  -3  -5 -17    9.40    7.40 
  -3   5 -17   12.30    3.60 
   3   5  17    4.40    6.40 
  -3   5 -17    7.20    3.70 
  -4  -5 -17   12.90    7.30 
  -4   5 -17    1.90    2.90 
   4   5  17   -5.60    4.60 
  -4   5 -17   -0.90    1.60 
  -5  -5 -17    2.40    7.90 
  -5   5 -17    7.50    3.20 
   5   5  17   19.00    9.40 
  -5   5 -17    5.50    4.10 
  -6   5 -17   14.70    8.90 
   6   5  17   13.40    8.80 
  -6   5 -17   15.80    4.60 
   4  -6 -17    6.30    8.10 
   4   6 -17   16.90    3.60 
   4   6 -17   26.70    8.60 
   3  -6 -17   24.30   14.50 
   3   6 -17   35.60    5.10 
   2  -6 -17   14.90   13.20 
   2   6 -17   43.40    4.80 
   2   6 -17   26.80    4.90 
   1  -6 -17    0.20    6.30 
   1   6 -17   10.90    5.70 
   0  -6 -17   -1.90    6.90 
   0   6 -17    7.20    5.30 
  -1  -6 -17    1.90    6.20 
  -1   6 -17    4.00    5.00 
   1   6  17   -3.30    7.40 
  -2  -6 -17   28.50   12.30 
   2   6  17   17.10   10.10 
 -13   0  18   -5.90    4.20 
  13   0 -18   -1.20    5.40 
 -12   0  18   24.50   10.40 
  12   0 -18   40.50   12.10 
  11   0 -18   -0.80    4.00 
 -11   0  18   -1.80    3.90 
 -10   0  18  337.97   38.00 
  10   0 -18  277.87   36.10 
  -9   0  18    1.00    3.50 
   9   0 -18    0.50    3.30 
   9   0 -18   -1.00    3.60 
   8   0 -18   10.30    3.90 
  -8   0  18    7.00    5.40 
   8   0 -18    3.80    3.60 
   7   0 -18   -0.60    2.50 
   7   0 -18   -2.40    1.60 
  -7   0  18   -0.80    2.60 
  -6   0  18   71.49   13.20 
   6   0 -18  101.39   12.30 
   6   0 -18   76.09   12.90 
   5   0 -18    2.80    2.60 
   5   0 -18   -1.50    2.40 
  -5   0  18   -1.20    2.00 
   4   0 -18    6.50    3.00 
   4   0 -18   13.80    4.60 
  -4   0  18    1.80    2.70 
  -3   0  18    0.60    1.90 
   3   0 -18    1.30    2.40 
   3   0 -18   -0.90    1.60 
  -2   0  18 1109.79  108.79 
   2   0 -18 1079.99  109.99 
   2   0 -18 1261.87  108.69 
   1   0 -18    1.60    2.30 
  -1   0  18   -0.30    2.10 
  -1   0  18   -1.50    2.00 
   1   0 -18    1.80    2.30 
   0   0 -18 1269.77  115.39 
   0   0 -18 1230.68  116.89 
   0   0  18 1228.38  117.59 
  -1   0 -18   -0.80    1.60 
   1   0  18   -0.90    2.00 
   1   0  18    2.10    1.80 
  -1   0 -18    1.50    2.20 
   2   0  18  468.85   39.10 
  -2   0 -18  324.47   40.90 
  -2   0 -18  395.16   40.00 
  -2   0 -18  370.26   41.30 
  -3   0 -18    3.80    2.70 
  -3   0 -18    0.40    2.30 
   3   0  18    2.30    2.20 
  -3   0 -18    0.50    2.00 
  -4   0 -18   -1.90    2.10 
  -4   0 -18   -2.00    1.90 
   4   0  18    1.10    2.40 
  -4   0 -18    4.10    3.70 
  -5   0 -18    4.70    3.20 
  -5   0 -18    0.80    2.30 
   5   0  18    3.10    2.40 
   5   0  18    0.90    2.10 
  -5   0 -18    0.30    2.60 
   6   0  18    3.50    2.50 
   6   0  18    6.20    2.90 
  -6   0 -18    5.40    4.00 
  -6   0 -18    4.40    4.30 
   7   0  18   -1.10    2.50 
   7   0  18    0.10    1.60 
  -7   0 -18   -1.80    2.90 
  -7   0 -18    1.70    3.20 
   8   0  18  120.49   11.00 
  -8   0 -18   94.19   16.00 
  -8   0 -18   80.99   18.80 
   8   0  18   84.39   11.80 
  -9   0 -18    6.00    4.70 
 -10   0 -18  152.98   22.10 
 -12  -1  18   25.50    9.50 
  12  -1 -18   38.00   12.10 
 -12   1  18   38.20   11.50 
  12   1 -18   51.49   13.10 
 -11  -1  18   10.20    4.90 
  11  -1 -18   -6.70    3.90 
  11   1 -18    4.60    5.20 
 -11   1  18   -0.10    3.70 
  10  -1 -18   13.80    7.30 
 -10  -1  18    9.80    5.30 
 -10   1  18   15.50    6.30 
  10   1 -18   20.70    5.80 
  10   1 -18   17.80    7.30 
  -9  -1  18   49.99   11.70 
   9  -1 -18   53.79   14.70 
   9   1 -18   81.49   13.30 
   9   1 -18   83.99   11.00 
  -9   1  18   65.69   14.90 
   8  -1 -18  435.46   50.09 
  -8  -1  18  395.96   47.80 
   8   1 -18  479.15   47.90 
   8   1 -18  491.45   45.60 
  -8   1  18  440.46   49.10 
   7  -1 -18   30.30   10.10 
  -7  -1  18   37.80    9.80 
   7   1 -18   28.90    6.20 
  -7   1  18   36.80    8.60 
   7   1 -18   34.40    8.60 
  -6  -1  18  113.79   18.30 
   6  -1 -18  166.48   17.50 
   6  -1 -18  110.99   18.90 
  -6   1  18  113.49   18.70 
   6   1 -18  136.89   17.60 
   6   1 -18  172.78   17.60 
   5  -1 -18   16.50    5.30 
  -5  -1  18   16.30    6.10 
   5  -1 -18   28.00    7.90 
   5   1 -18   13.40    4.20 
  -5   1  18   28.50    7.80 
   5   1 -18   16.50    5.50 
   4  -1 -18 1001.00   97.49 
   4  -1 -18 1168.18   96.39 
  -4  -1  18  934.41   96.49 
   4   1 -18 1042.00   94.49 
   4   1 -18  929.91  103.19 
  -4   1  18  973.10   97.09 
  -3  -1  18    0.40    1.40 
   3  -1 -18    2.20    2.50 
   3  -1 -18    3.50    2.20 
  -3  -1  18    1.70    2.50 
   3   1 -18   -2.80    1.40 
   3   1 -18    1.60    1.80 
  -3   1  18    1.00    1.50 
   2  -1 -18    5.50    2.80 
  -2  -1  18   13.40    4.00 
  -2  -1  18    1.50    2.20 
   2  -1 -18    1.10    2.20 
   2   1 -18    5.60    2.60 
  -2   1  18    4.60    3.20 
   2   1 -18    1.40    1.80 
  -1  -1  18   33.40    8.60 
   1  -1 -18   64.69   10.20 
   1  -1 -18   54.79   11.10 
  -1   1  18   70.69   10.10 
   1   1 -18   31.70    7.70 
  -1   1  18   42.90    9.10 
   1   1 -18   54.79    7.60 
   0  -1 -18  227.38   26.40 
   0  -1 -18  223.48   26.30 
   0  -1  18  194.28   26.80 
   0   1  18  262.37   25.90 
   0   1 -18  211.48   23.40 
   0   1 -18  239.78   26.50 
   0   1  18  239.68   27.50 
  -1  -1 -18   54.49   17.30 
   1  -1  18   64.69   11.90 
   1   1  18  100.59   12.30 
   1   1  18   73.59   12.60 
  -1   1 -18   74.69   12.20 
  -1   1 -18   76.99   10.00 
  -2  -1 -18  195.88   22.90 
  -2  -1 -18  176.28   22.80 
  -2  -1 -18  175.88   22.20 
  -2   1 -18  173.28   22.30 
  -2   1 -18  176.88   19.60 
  -2   1 -18  173.28   22.50 
   2   1  18  213.68   22.20 
  -3  -1 -18   26.90    7.70 
  -3  -1 -18   28.30    7.70 
  -3  -1 -18   20.90    6.60 
  -3   1 -18   23.40    5.20 
   3   1  18   42.40    7.20 
  -3   1 -18   31.50    8.10 
  -3   1 -18   25.40    7.90 
   4  -1  18    4.80    1.60 
  -4  -1 -18   -3.90    4.10 
  -4  -1 -18    2.50    2.30 
  -4   1 -18    6.60    3.70 
  -4   1 -18    4.10    1.90 
   4   1  18    7.50    3.70 
  -4   1 -18    2.70    2.30 
  -5  -1 -18    0.50    2.80 
  -5  -1 -18   -1.50    2.40 
  -5  -1 -18    3.00    3.50 
  -5   1 -18    0.00    2.60 
  -5   1 -18   -1.90    1.50 
   5   1  18    1.80    2.90 
  -6  -1 -18   12.90    5.60 
  -6  -1 -18    8.10    4.50 
   6   1  18    7.40    4.50 
  -6   1 -18    6.50    4.30 
   6   1  18   -1.50    3.70 
  -6   1 -18   18.50    6.00 
  -7  -1 -18   27.10    8.10 
  -7   1 -18   23.00    7.30 
   7   1  18   16.60    5.70 
  -7   1 -18   19.30    7.20 
  -8  -1 -18   18.50    6.60 
  -8   1 -18   12.90    6.10 
   8   1  18   26.90    6.10 
  -8   1 -18   16.40    7.30 
  -9  -1 -18    9.30    6.70 
   9   1  18   18.70    4.90 
  -9   1 -18   16.00    6.70 
 -10  -1 -18  204.88   29.40 
  10   1  18  275.37   25.20 
 -10   1 -18  204.18   29.40 
  12  -2 -18    7.70    6.60 
  12   2 -18   12.50    7.60 
  11  -2 -18   22.60   10.30 
 -11  -2  18   20.30    7.30 
 -11   2  18   40.40   10.20 
  11   2 -18   48.80   12.20 
  10  -2 -18  218.38   29.80 
 -10  -2  18  191.58   25.00 
 -10   2  18  159.78   24.20 
  10   2 -18  247.08   31.00 
   9  -2 -18   33.10   11.70 
  -9  -2  18   23.70    8.10 
   9   2 -18   34.80    9.10 
   9   2 -18   28.80    6.50 
  -9   2  18   24.10    9.00 
   8  -2 -18    3.30    4.60 
  -8  -2  18   13.70    4.90 
   8   2 -18   14.00    4.30 
   8   2 -18   24.70    7.50 
  -8   2  18   17.90    6.10 
   7  -2 -18  874.11   80.69 
  -7  -2  18  714.73   74.59 
  -7   2  18  718.73   75.29 
  -6  -2  18 1055.39  105.99 
   6  -2 -18 1233.48  111.39 
  -6   2  18 1085.49  106.89 
   5  -2 -18   13.50    6.90 
  -5  -2  18    6.80    3.00 
   5   2 -18   21.00    5.60 
  -5   2  18   10.60    5.10 
   5   2 -18   15.10    4.80 
   4  -2 -18   -0.80    3.40 
  -4  -2  18   -3.20    1.90 
   4   2 -18    0.40    1.60 
  -4   2  18    0.30    2.10 
   4   2 -18    7.30    3.30 
   3  -2 -18  297.37   35.40 
   3   2 -18  337.07   31.00 
   3   2 -18  335.07   32.40 
  -3   2  18  240.28   32.50 
   2  -2 -18  145.19   19.50 
  -2  -2  18  155.18   16.00 
   2   2 -18  148.29   17.30 
  -2   2  18  106.69   17.20 
   2   2 -18  125.19   15.00 
   1  -2 -18   45.40   11.10 
   1   2 -18   48.40    8.30 
  -1   2  18   30.30    7.60 
   1   2 -18   47.10    6.50 
   0  -2  18  165.88   16.10 
   0  -2 -18  141.69   20.30 
   0   2 -18  170.78   19.60 
   0   2 -18  140.49   15.90 
   0   2  18  139.19   19.90 
   1  -2  18   92.79    9.80 
  -1  -2 -18   71.99   12.60 
  -1  -2 -18  102.59   15.10 
   1   2  18   89.49   14.50 
  -1   2 -18   85.89   10.20 
  -1   2 -18   92.89   13.70 
   2  -2  18  188.98   19.30 
  -2  -2 -18  211.28   25.70 
  -2  -2 -18  194.58   24.20 
  -2   2 -18  198.08   20.30 
  -2   2 -18  226.08   25.40 
  -2   2 -18  221.68   24.80 
  -3  -2 -18    2.00    4.90 
  -3  -2 -18    5.00    3.90 
  -3   2 -18    4.70    3.60 
  -3   2 -18    4.80    1.50 
  -3   2 -18   -0.20    2.40 
  -4  -2 -18  236.48   29.90 
  -4  -2 -18  311.17   32.60 
  -4   2 -18  268.37   30.60 
  -4   2 -18  242.68   31.10 
  -5  -2 -18  280.77   31.50 
  -5  -2 -18  233.78   29.80 
  -5   2 -18  235.78   29.40 
   5   2  18  244.68   29.50 
  -5   2 -18  278.67   32.00 
  -6  -2 -18   18.10    6.30 
  -6  -2 -18   26.10    8.30 
  -6   2 -18   30.80    8.80 
   6   2  18   27.20    7.90 
  -6   2 -18   23.30    8.60 
  -7  -2 -18   36.10   10.00 
  -7   2 -18   37.30   10.50 
  -7   2 -18   44.40   10.10 
   7   2  18   43.00   10.10 
  -8  -2 -18    0.70    3.50 
   8   2  18   -3.30    3.70 
  -8   2 -18    5.20    4.10 
  -9  -2 -18   10.00    6.40 
  -9   2 -18   29.40    8.30 
   9   2  18   21.40    7.10 
 -10  -2 -18   13.30    7.80 
 -10   2 -18   11.70    6.40 
  10   2  18   29.50    8.00 
  11  -3 -18   60.89   17.20 
 -11   3  18   33.70    8.50 
  10  -3 -18   11.00    8.30 
  10   3 -18   -5.80    4.20 
 -10   3  18   -3.10    3.10 
  -9  -3  18   -1.50    2.80 
   9  -3 -18    8.00    5.60 
   9   3 -18    5.10    5.40 
  -9   3  18    2.50    3.30 
   9   3 -18    0.90    3.20 
   8  -3 -18   50.59   14.00 
   8   3 -18   66.89   11.80 
   8   3 -18   46.00    8.10 
  -7  -3  18    6.90    3.60 
   7  -3 -18   13.50    7.50 
   7   3 -18    4.20    5.00 
  -7   3  18    3.40    2.60 
   7   3 -18    3.30    2.40 
  -6  -3  18    7.10    3.10 
   6  -3 -18   -3.30    4.10 
  -6   3  18    3.10    2.30 
   6   3 -18    4.60    4.20 
   5  -3 -18   46.70   13.00 
  -5  -3  18   51.39   10.20 
  -5   3  18   34.60    8.70 
   5   3 -18   70.29    8.50 
   4  -3 -18  109.99   17.60 
  -4  -3  18   92.09   13.70 
  -4   3  18   78.59   13.20 
  -3  -3  18   51.79   11.00 
   3  -3 -18   53.69   13.30 
  -3   3  18   47.20   10.40 
   3   3 -18   63.49    8.80 
   2  -3 -18  122.59   19.30 
  -2  -3  18  119.29   19.80 
  -2   3  18  104.89   17.10 
   2   3 -18  154.68   16.40 
  -1  -3  18 1482.05  132.79 
  -1  -3  18 1184.78  128.49 
   1  -3 -18 1404.86  135.79 
   1   3 -18 1519.95  131.09 
  -1   3  18 1303.67  132.89 
   1   3 -18 1603.24  131.49 
   0  -3 -18  325.67   40.90 
   0   3 -18  349.47   37.70 
   0   3 -18  402.86   34.90 
   0   3  18  338.57   39.80 
   1  -3  18   33.10    5.50 
  -1  -3 -18   32.80   10.70 
  -1   3 -18   36.10    5.10 
  -1   3 -18   37.00    6.20 
  -1   3 -18   40.90    9.10 
  -1   3 -18   31.60    7.70 
  -2  -3 -18    2.50    3.10 
  -2  -3 -18    1.30    3.80 
  -2   3 -18   11.00    5.00 
  -2   3 -18    8.50    2.40 
  -2   3 -18   14.10    3.40 
  -2   3 -18   13.60    4.50 
  -3  -3 -18    3.40    3.10 
  -3  -3 -18    1.60    5.20 
  -3   3 -18   -1.30    3.20 
  -3   3 -18    4.20    4.50 
  -4  -3 -18   34.90    8.20 
  -4  -3 -18   43.50   12.00 
  -4   3 -18   55.49   10.80 
   4   3  18   50.99   12.50 
  -4   3 -18   39.00   10.00 
  -5  -3 -18   65.79   12.90 
  -5  -3 -18   88.99   18.00 
  -5   3 -18   53.29   16.40 
   5   3  18   84.69   14.70 
  -5   3 -18   95.29   13.60 
  -6  -3 -18   84.89   13.90 
  -6  -3 -18   86.79   21.10 
  -6   3 -18   66.59   14.30 
  -6   3 -18   56.59   11.70 
  -7  -3 -18   91.49   16.00 
  -7   3 -18  102.79   15.30 
   7   3  18   98.29   16.30 
  -7   3 -18   97.19   19.00 
  -8  -3 -18   -9.10    3.90 
  -8   3 -18   -3.00    3.00 
  -9   3 -18    5.40    4.40 
   9   3  18   -6.60    4.60 
  10  -4 -18   -1.30    8.30 
  10   4 -18    6.60    8.10 
 -10   4  18    0.40    2.50 
   9  -4 -18    6.70    9.00 
   9   4 -18   36.00   10.00 
  -9   4  18   24.10    7.20 
   8  -4 -18   40.90   14.20 
  -8   4  18   20.30    6.40 
   7  -4 -18    3.60    4.10 
  -7  -4  18    3.10    4.00 
  -7   4  18    3.50    3.00 
   7   4 -18    9.80    6.30 
   7   4 -18    3.50    2.50 
  -6  -4  18   20.70    6.70 
   6  -4 -18   27.20   10.80 
   6   4 -18   26.10    5.40 
  -6   4  18   14.50    5.70 
  -5  -4  18   12.80    5.20 
   5  -4 -18   24.50    9.80 
  -5   4  18   18.50    6.40 
   5   4 -18   43.90    9.90 
   5   4 -18   18.70    4.40 
  -4  -4  18  100.99   14.20 
   4  -4 -18   85.79   18.80 
  -4   4  18   65.19   13.80 
   4   4 -18   96.29   11.00 
  -3  -4  18   35.80    8.50 
   3  -4 -18   48.70   13.20 
   3   4 -18   42.10    6.40 
  -3   4  18   29.50    9.00 
  -2  -4  18   12.50    4.60 
   2  -4 -18   11.10    6.40 
  -2   4  18    5.10    3.70 
   2   4 -18   21.90    4.80 
   1  -4 -18    7.50    5.20 
   1  -4 -18    2.00    3.00 
   1   4 -18    0.70    1.90 
   1   4 -18    2.60    3.30 
  -1   4  18   -1.10    2.40 
   0  -4  18    4.50    2.60 
   0  -4 -18   -2.60    3.50 
   0   4 -18    3.70    2.10 
   0   4 -18    0.60    3.30 
   0   4 -18    3.90    3.00 
  -1  -4 -18  144.89   21.40 
  -1  -4 -18  194.08   27.40 
  -1   4 -18  166.98   20.80 
  -1   4 -18  204.38   21.60 
  -1   4 -18  188.78   20.70 
  -2  -4 -18   52.59   13.50 
  -2  -4 -18   42.20    9.50 
  -2   4 -18   38.60    7.90 
  -2   4 -18   49.00    8.30 
  -2   4 -18   44.10    5.80 
  -2   4 -18   34.70    8.20 
  -3  -4 -18   -3.10    4.70 
  -3  -4 -18    1.90    3.10 
  -3   4 -18   -2.40    2.50 
  -3   4 -18    0.50    1.40 
  -3   4 -18   -0.60    2.50 
  -4  -4 -18    1.50    4.10 
  -4  -4 -18   -7.50    3.30 
  -4   4 -18    1.00    3.00 
  -4   4 -18    0.10    2.80 
   4   4  18   -2.30    4.70 
  -5  -4 -18  279.27   34.50 
  -5  -4 -18  252.87   29.30 
  -5   4 -18  232.28   26.90 
  -5   4 -18  221.48   29.50 
   5   4  18  219.08   31.10 
  -6  -4 -18    8.20    8.00 
  -6   4 -18    5.80    5.40 
   6   4  18    5.30    6.90 
  -6   4 -18    6.60    3.50 
  -7   4 -18    0.90    2.90 
   7   4  18   -2.70    4.60 
   8  -5 -18   33.20   11.50 
   8   5 -18   59.89   14.00 
   7  -5 -18   13.50    8.90 
   7   5 -18    0.50    5.60 
  -7   5  18   -2.20    2.10 
   6  -5 -18    9.20    7.40 
  -6   5  18    6.70    5.10 
   6   5 -18   25.50    8.40 
   5  -5 -18  102.09   22.30 
   5   5 -18  100.39   11.00 
  -5   5  18   65.09   13.80 
   4  -5 -18   12.60   10.00 
   4   5 -18   26.00    4.50 
  -4   5  18   25.50    7.40 
   3  -5 -18   47.70   14.60 
   3   5 -18   46.60    6.30 
  -3   5  18   38.50   10.10 
   2  -5 -18   35.00   11.20 
   2  -5 -18   67.49   16.70 
   2   5 -18   62.79    7.10 
  -2   5  18   39.70    9.70 
   1  -5 -18   73.59   18.60 
   1  -5 -18   63.59   11.60 
   1   5 -18   61.19    9.80 
   1   5 -18   70.39    8.40 
   0  -5 -18   15.70    7.20 
   0  -5 -18   15.70    5.30 
   0   5 -18   13.00    3.40 
   0   5 -18   29.00    6.60 
   0   5 -18    8.10    3.30 
  -1  -5 -18    8.10    7.40 
  -1  -5 -18   10.70    4.50 
  -1   5 -18   11.40    3.50 
  -1   5 -18   24.00    5.40 
  -1   5 -18    6.90    2.80 
  -2  -5 -18    2.10    4.10 
  -2   5 -18   -2.40    1.80 
  -2   5 -18    2.60    2.50 
   2   5  18   -3.80    3.60 
  -2   5 -18    1.00    1.80 
  -3  -5 -18   23.60   11.90 
   3   5  18   12.60    8.50 
  -3   5 -18   23.00    5.40 
  -3   5 -18   20.90    5.70 
  -4  -5 -18    6.30    8.00 
  -4   5 -18    0.80    3.70 
  -4   5 -18   -0.50    2.70 
   4   5  18   13.50    7.60 
  -5  -5 -18    7.70   10.80 
   5   5  18   -0.30    6.90 
  -5   5 -18    1.30    2.10 
  -5   5 -18    0.20    3.40 
   4  -6 -18   21.80   11.00 
   4   6 -18   35.20    9.20 
  -4   6  18   10.10    5.00 
   4   6 -18   12.60    3.20 
   3  -6 -18   -1.80    7.70 
   3   6 -18    5.40    2.00 
   3   6 -18   22.50    8.40 
   2  -6 -18   -7.30    6.50 
   2   6 -18    2.40    1.50 
   2   6 -18    2.60    4.70 
   2   6 -18    0.60    1.80 
   1  -6 -18   30.50   12.60 
   1   6 -18   28.90    3.90 
   0  -6 -18    7.60    9.00 
   0   6 -18   -1.80    5.50 
   0   6 -18    2.80    1.30 
  -1  -6 -18   13.60    8.00 
   1   6  18   16.70    9.10 
  -1   6 -18   10.40    2.00 
  -1   6 -18    8.90    2.40 
  -1   6 -18   30.50    7.70 
 -12   0  19    1.40    5.00 
  12   0 -19    1.70    5.80 
 -11   0  19   29.10    8.40 
  11   0 -19   17.00    7.80 
 -10   0  19    2.10    3.50 
  -9   0  19  123.59   19.60 
   9   0 -19  114.09   18.50 
  -8   0  19   -4.30    2.20 
   8   0 -19   -0.20    2.20 
   7   0 -19   78.59   13.50 
  -7   0  19   53.69   12.90 
   7   0 -19   71.29   12.50 
   6   0 -19   -0.40    3.00 
  -6   0  19   -0.70    2.90 
   6   0 -19    3.10    2.30 
  -5   0  19 1283.37  131.79 
   5   0 -19 1372.06  130.49 
   5   0 -19 1523.25  129.69 
  -4   0  19    0.90    2.10 
   4   0 -19    1.40    2.70 
   4   0 -19   -0.10    2.40 
  -3   0  19    4.90    3.10 
   3   0 -19    5.00    3.10 
   3   0 -19    7.70    3.60 
  -2   0  19    0.00    2.50 
  -2   0  19    2.20    1.90 
   2   0 -19    0.50    2.00 
   2   0 -19    2.50    3.00 
   1   0 -19  370.16   37.50 
   1   0 -19  343.87   36.00 
  -1   0  19  322.27   37.30 
   0   0  19    1.80    3.50 
   0   0 -19    4.70    3.30 
   0   0 -19    7.20    3.50 
  -1   0 -19   13.80    4.60 
  -1   0 -19    8.10    3.60 
   1   0  19    8.60    3.80 
  -2   0 -19   -0.20    2.40 
  -2   0 -19   -0.90    2.00 
  -2   0 -19   -1.50    2.40 
   2   0  19    0.70    2.20 
  -3   0 -19   75.09   13.10 
  -3   0 -19   84.19   11.50 
  -3   0 -19   72.99   15.50 
  -4   0 -19   -0.60    2.00 
  -4   0 -19   -1.00    2.10 
   4   0  19    3.60    2.20 
  -4   0 -19    0.90    2.60 
  -5   0 -19  391.26   44.20 
   5   0  19  395.66   40.10 
  -5   0 -19  342.07   44.10 
  -5   0 -19  490.65   42.00 
   5   0  19  415.46   39.90 
   6   0  19   -1.50    1.70 
  -6   0 -19   -3.30    3.00 
   6   0  19   -0.70    2.10 
  -7   0 -19   99.69   19.50 
   7   0  19  104.79   11.50 
   7   0  19  103.89   12.40 
  -7   0 -19  110.19   17.00 
   8   0  19   -4.60    2.60 
  -8   0 -19    1.60    4.20 
   8   0  19    0.50    1.50 
  -8   0 -19    5.80    4.80 
   9   0  19  268.97   25.60 
 -10   0 -19   -0.20    4.20 
  12  -1 -19   74.49   18.00 
 -12  -1  19   64.49   15.20 
 -12   1  19   51.19   12.80 
  12   1 -19   92.89   22.70 
 -11  -1  19  148.49   22.80 
  11  -1 -19  133.99   23.90 
  11   1 -19  179.58   23.70 
 -10  -1  19    5.40    4.40 
  10  -1 -19    0.40    4.70 
  10   1 -19    1.60    3.40 
  10   1 -19    7.00    5.00 
 -10   1  19   -1.00    4.10 
   9  -1 -19  143.99   22.70 
  -9  -1  19  126.79   20.30 
  -9   1  19  135.99   21.40 
   9   1 -19  138.39   20.20 
   9   1 -19  178.98   19.20 
   8  -1 -19   49.40   19.00 
  -8  -1  19   38.30    9.40 
   8   1 -19   62.79   15.20 
   8   1 -19   64.19    9.30 
  -8   1  19   39.50   11.50 
  -7  -1  19   53.99   12.30 
   7  -1 -19   51.19   13.10 
  -7   1  19   52.89   12.60 
   7   1 -19   58.79   12.10 
   7   1 -19   61.99    9.60 
   6  -1 -19  240.58   26.30 
  -6  -1  19  194.18   27.10 
   6  -1 -19  215.78   28.20 
   6   1 -19  261.37   25.80 
   6   1 -19  236.48   26.20 
  -6   1  19  209.48   27.90 
  -5  -1  19   85.59   14.50 
   5  -1 -19  117.09   16.90 
   5  -1 -19  100.19   13.60 
   5   1 -19  101.69   13.70 
   5   1 -19  116.39   14.20 
  -5   1  19   90.29   15.50 
   4  -1 -19    2.90    3.50 
  -4  -1  19    4.80    3.30 
   4  -1 -19    7.90    4.80 
  -4   1  19    9.20    5.40 
   4   1 -19    9.30    3.90 
   4   1 -19   10.30    3.50 
   3  -1 -19    3.50    2.60 
   3  -1 -19    0.40    2.70 
  -3  -1  19    0.80    1.90 
   3   1 -19    0.20    1.80 
   3   1 -19   -2.00    1.40 
  -3   1  19    4.30    3.20 
  -2  -1  19   20.80    6.20 
   2  -1 -19   24.90    6.50 
   2  -1 -19   29.30    7.80 
  -2   1  19   22.20    6.70 
   2   1 -19   19.90    6.00 
   2   1 -19   25.20    5.90 
  -1  -1  19 1294.37  119.79 
   1  -1 -19 1290.37  119.19 
   1  -1 -19 1327.27  119.49 
   1   1 -19 1150.78  115.59 
   1   1 -19 1329.77  118.99 
  -1   1  19 1212.38  119.59 
   0  -1 -19  878.51   88.09 
   0  -1  19  886.21   88.69 
   0  -1 -19  926.11   88.39 
   0   1  19  882.61   89.09 
   0   1  19 1045.90   87.69 
   0   1 -19  953.20   88.49 
   0   1 -19  846.22   84.79 
   1  -1  19   41.00    9.90 
  -1  -1 -19   38.80    9.50 
  -1  -1 -19   25.50    6.40 
  -1   1 -19   41.70    9.40 
   1   1  19   40.50   10.10 
  -1   1 -19   43.70    6.80 
   1   1  19   39.50    8.40 
  -2  -1 -19    5.80    3.10 
  -2  -1 -19    3.30    3.40 
  -2  -1 -19   -0.70    2.60 
   2  -1  19    4.70    2.30 
  -2   1 -19   -2.00    2.10 
   2   1  19    0.90    2.70 
  -2   1 -19    2.30    3.20 
  -2   1 -19   10.60    4.80 
  -3  -1 -19    1.10    2.40 
  -3  -1 -19   -0.10    2.70 
   3  -1  19    3.20    1.70 
  -3  -1 -19    5.80    2.50 
   3   1  19   -2.20    2.70 
  -3   1 -19   -1.20    1.70 
  -3   1 -19    3.20    3.20 
  -4  -1 -19   23.20    6.70 
   4  -1  19   13.80    3.00 
  -4  -1 -19   11.20    4.80 
  -4  -1 -19   11.30    5.50 
  -4   1 -19   14.10    6.40 
  -4   1 -19   18.00    4.00 
   4   1  19   10.90    5.00 
  -4   1 -19   11.00    5.00 
  -5  -1 -19   -1.10    3.00 
  -5  -1 -19    1.70    3.60 
  -5  -1 -19   -1.70    2.10 
   5   1  19    4.20    3.30 
  -5   1 -19    2.40    3.20 
   5   1  19    4.90    3.70 
  -6  -1 -19   11.00    5.40 
  -6  -1 -19   17.70    6.40 
  -6   1 -19    2.50    5.30 
   6   1  19   12.10    4.40 
  -6   1 -19   15.90    5.80 
  -7  -1 -19  186.58   23.80 
  -7   1 -19  157.68   22.50 
   7   1  19  177.68   20.40 
  -7   1 -19  161.88   24.70 
  -8  -1 -19    1.10    3.90 
  -8   1 -19   -0.50    3.80 
   8   1  19   -4.50    2.30 
  -9  -1 -19    7.70    6.10 
  -9   1 -19    9.40    5.00 
   9   1  19    5.40    3.30 
 -10  -1 -19   57.39   13.70 
 -10   1 -19   68.09   14.60 
  10   1  19   81.49   10.50 
  12  -2 -19   13.00    8.90 
  12   2 -19   13.90    7.60 
 -12   2  19    3.80    5.20 
  11  -2 -19   19.40    9.90 
 -11  -2  19   15.80    7.00 
 -11   2  19    6.30    5.30 
  11   2 -19   13.00    8.00 
  10  -2 -19    1.50    6.00 
 -10  -2  19   -1.10    3.00 
  10   2 -19   -0.30    4.20 
 -10   2  19    0.60    3.10 
  -9  -2  19  249.97   32.70 
   9  -2 -19  318.97   38.60 
  -9   2  19  241.78   33.70 
   9   2 -19  334.77   31.60 
   8  -2 -19   29.30   10.60 
  -8  -2  19   11.50    5.30 
   8   2 -19   25.10    5.80 
   8   2 -19   17.50    6.90 
  -8   2  19   14.80    6.30 
   7  -2 -19   -3.20    3.60 
  -7  -2  19    4.60    3.20 
  -7   2  19   -1.40    2.30 
   7   2 -19    5.40    3.20 
   7   2 -19    6.50    4.60 
  -6  -2  19  700.33   72.69 
   6  -2 -19  834.22   78.19 
  -6   2  19  701.83   73.69 
  -5  -2  19    4.70    2.90 
   5  -2 -19    6.90    4.90 
   5   2 -19    4.40    2.90 
   5   2 -19    3.60    3.40 
  -5   2  19    4.00    3.30 
  -4  -2  19   44.90    9.70 
   4  -2 -19   74.89   13.00 
   4   2 -19   72.79   10.20 
   4   2 -19   72.89    9.70 
  -4   2  19   43.10   10.40 
   3  -2 -19   -2.40    2.40 
   3   2 -19   -0.30    1.50 
  -3   2  19   -1.30    2.00 
   3   2 -19    0.20    1.50 
   2  -2 -19  757.42   74.69 
  -2   2  19  682.13   72.69 
   2   2 -19  703.83   68.69 
   2   2 -19  822.32   71.99 
   1  -2 -19  194.68   26.50 
  -1  -2  19  244.28   22.50 
  -1   2  19  193.28   25.70 
   1   2 -19  220.48   25.00 
   1   2 -19  206.58   21.90 
   0  -2  19  156.88   14.90 
   0  -2 -19  126.49   19.10 
   0   2 -19  125.59   17.70 
   0   2  19  144.39   19.40 
   0   2 -19  123.19   14.60 
  -1  -2 -19  135.09   18.20 
   1  -2  19  114.89   12.40 
  -1  -2 -19   95.49   15.50 
   1   2  19  143.39   18.90 
  -1   2 -19  144.89   17.50 
  -1   2 -19  110.89   13.10 
  -2  -2 -19   36.60    8.70 
  -2  -2 -19   66.39   13.30 
   2  -2  19   46.40    5.40 
  -2   2 -19   42.10    6.30 
  -2   2 -19   27.30    7.70 
  -2   2 -19   62.29   10.10 
  -3  -2 -19    0.40    3.10 
   3  -2  19    0.80    0.90 
  -3  -2 -19    3.00    3.20 
  -3   2 -19   -0.50    2.40 
  -3   2 -19    0.40    1.20 
  -3   2 -19    0.90    3.10 
  -4  -2 -19   24.20    7.00 
  -4  -2 -19   33.80    9.50 
  -4   2 -19   31.30    8.30 
  -4   2 -19   29.50    8.20 
  -5  -2 -19    5.00    5.10 
  -5  -2 -19   -0.40    3.20 
   5   2  19    1.00    3.80 
  -5   2 -19    5.80    4.70 
  -5   2 -19    5.00    3.90 
  -6  -2 -19    8.50    5.90 
  -6  -2 -19    8.00    6.50 
   6   2  19   13.90    6.00 
  -6   2 -19    6.00    5.00 
  -6   2 -19   10.80    5.50 
  -7  -2 -19   89.89   16.20 
  -7   2 -19   96.89   19.40 
  -7   2 -19   98.99   16.30 
   7   2  19  127.39   16.60 
  -8  -2 -19   10.20    7.20 
  -8   2 -19    1.70    4.80 
   8   2  19    1.30    4.10 
  -9  -2 -19   20.30    8.30 
   9   2  19   42.80    9.50 
  -9   2 -19   34.30    9.40 
  11  -3 -19  120.59   21.90 
 -11   3  19   98.59   17.60 
  10  -3 -19   -2.40    5.40 
 -10   3  19   -3.00    3.70 
  10   3 -19   -3.50    4.90 
  -9  -3  19    4.60    4.10 
   9  -3 -19   -4.40    4.70 
   9   3 -19    5.90    6.10 
  -9   3  19    5.60    3.20 
   8  -3 -19   49.90   14.80 
   8   3 -19   59.39    8.80 
  -8   3  19   40.50   10.20 
   7  -3 -19   50.69   14.80
[truncated: 126,655 more chars]
